# Supplementary material for: Altered mRNA Splicing, Chondrocyte Gene Expression and Abnormal Skeletal Development due to SF3B4 Mutations in Rodriguez Acrofacial Dysostosis
Source: PLoS Genet. 2016 Sep 13;12(9):e1006307. doi: 10.1371/journal.pgen.1006307 (PMC5021280; doi:10.1371/journal.pgen.1006307)
Supplement: S1 Table — (XLSX) [file pgen.1006307.s003.xlsx]

## Sheet: Sheet1
Name	Forward	Reverse
Sanger sequencing
SF3B4_1	AGTGGAAGTCGTGCTGAGGT	CAGAGACACTGCTGGCTGTAG
SF3B4_2	TTCCTTCCCGTTACACTCTCAC	TCCAAAACAGTTGTGAATACTGC
SF3B4_3a	GCCTCTCTTCAGTTTATTTCTGGA	AGGACGGTTACAGAGGTACTGC
SF3B4_3b	GTCATCTTACAAACCCCCAAAA	TTCTTCTTCCTCCTGACCCTCT
SF3B4_4	GATTTTAGAGCACTGGGAGGAG	GGGTGAGTGGTAACAGAGATGC
SF3B4_5	TTTGCCTCCTTCTCTTTGTCTC	GCCTACAGGAAGCTGTAAGAACA
SF3B4_6	GATCTCCCATGGGTAAGTCG	CAAGGAGCTACAGCATCTCTGA
Real-time PCR
DLX5	GCTCTCAACCCCTACCAGTAT	CTTTGGTTTGCCATTCACCATTC
DLX6	GCAGCTTCCTTAGGACTGACAC	GGTCGCTCTCATGAGGATTACT
GAPDH	CTGCACCACCAACTGCTTAG	GTCTTCTGGGTGGCAGTGAT
SF3B1	TTTATGCCGTAACACCGTTACTT	CTCAAATACATTGGGCCATACAT
SF3B2	GAACTCATTGAGCTGAGGAAGAA	ACAGTGAAGAGCTGAGGTGTCTC
SF3B4	TCATGGACACTCACATCCTCAC	GAGGTCCAGGATGAGGCATT
SOX6	GACAGGAGATGAGGCAGTTCTT	GGTGTGGTAGTTGCCATAGTGA
SOX9	ACTCGCCACACTCCTCCTC	GTCGGTTTTGGGGGTGGT
