# Supplementary material for: Altered mRNA Splicing, Chondrocyte Gene Expression and Abnormal Skeletal Development due to SF3B4 Mutations in Rodriguez Acrofacial Dysostosis
Source: PLoS Genet. 2016 Sep 13;12(9):e1006307. doi: 10.1371/journal.pgen.1006307 (PMC5021280; doi:10.1371/journal.pgen.1006307)
Supplement: S2 Table — (XLSX) [file pgen.1006307.s004.xlsx]

## Sheet: Refseq genes
RefSeq transcript ID	Gene symbol	14wk_control	14wk_control	15wk_control	18wk_control	R08_269A
NM_000014	A2M	68.136	33.4935	55.9373	20.278	35.0397
NM_000015	NAT2	0.143493	0.030216	0.0180271	0	0.0730042
NM_000016	ACADM	14.6427	3.94853	5.15992	3.91188	7.50348
NM_000017	ACADS	2.28803	2.63022	2.09603	2.31063	5.59949
NM_000018	ACADVL	36.4504	89.2377	83.45	79.2866	124.897
NM_000019	ACAT1	3.82466	6.29224	7.83177	4.5071	9.69562
NM_000020	ACVRL1	1.44139	1.85419	2.41978	0.796147	2.97063
NM_000021	PSEN1	3.31328	7.85886	5.93736	4.5961	12.6366
NM_000022	ADA	0.590149	1.74314	3.22896	0.778804	3.47595
NM_000023	SGCA	0.268801	1.57694	0.947823	0.723672	12.3221
NM_000024	ADRB2	4.15682	23.7713	17.6537	23.68	40.2808
NM_000025	ADRB3	0.0304569	0.791194	0.197692	0.493097	0.0605307
NM_000026	ADSL	24.9645	14.9115	17.1621	15.0156	23.2968
NM_000027	AGA	0.841401	1.34586	2.83053	1.12596	1.80435
NM_000028	AGL	0.0312302	3.21303e-09	9.63001e-12	0.0485413	0.080949
NM_000029	AGT	2.44512	3.09169	5.23592	2.00497	3.72877
NM_000030	AGXT	1.02342	1.46802	1.77848	8.7701	2.10928
NM_000031	ALAD	4.1198	2.0607	4.41725	1.73775	2.26383
NM_000032	ALAS2	0.0357788	0.520847	0.266877	0	5.67197
NM_000033	ABCD1	2.12249	0.846372	1.27667	1.36128	0.852573
NM_000034	ALDOA	4.24672	11.8033	11.639	12.4019	10.9314
NM_000035	ALDOB	0.0727907	0.269498	0.120858	0.193153	0.1228
NM_000036	AMPD1	0.00339133	0.000415963	0.00352161	3.22057e-05	0.000362788
NM_000037	ANK1	0.0361504	0.0704899	4.23083e-07	3.96798e-06	0.24827
NM_000038	APC	2.94218	1.30861	1.07768	1.29594	1.02138
NM_000039	APOA1	0.970587	0.745284	0.823119	1.3156	1.96965
NM_000040	APOC3	0.026281	0	0	0	0
NM_000041	APOE	19.7519	18.0742	32.1047	26.1145	51.6836
NM_000042	APOH	0	0.0155701	0.037923	0.0163721	0.0195646
NM_000043	FAS	1.60008	2.16264	1.91682	3.66238	3.16997
NM_000044	AR	0.549737	0.116892	0.117504	0.0863942	0.168228
NM_000045	ARG1	0.000716528	0.021589	0.0187245	0.0790836	0.204156
NM_000046	ARSB	12.4404	1.82629	4.24674	2.88268	2.33765
NM_000047	ARSE	0.464416	0.444923	0.707431	0.228274	0.326924
NM_000048	ASL	4.78414	7.08755	4.5619	4.54605	4.69216
NM_000049	ASPA	3.53217e-05	7.01735e-05	9.73344e-05	0.147954	0.266521
NM_000050	ASS1	1.88225	1.35345	0.578858	1.44092	6.05827
NM_000051	ATM	4.953	2.76872	2.52432	3.36402	1.69933
NM_000052	ATP7A	3.28182	1.96841	1.8396	1.77417	1.09897
NM_000053	ATP7B	1.90923	1.21018	1.46326	1.20926	0.774002
NM_000054	AVPR2	9.52542e-08	7.55091e-06	0.0890684	0.0322996	0.174899
NM_000055	BCHE	0.149851	0.266678	0.330781	0.0279623	2.74373
NM_000056	BCKDHB	1.78733	1.65232	2.48058	2.12329	1.46872
NM_000057	BLM	1.17004	0.811822	0.561507	1.03061	0.600906
NM_000059	BRCA2	0.891081	0.498751	0.246571	0.587678	0.26931
NM_000060	BTD	3.22687	1.97957	3.08432	2.21911	1.94012
NM_000061	BTK	0.109209	0.0879829	0.108086	0.411471	0.223336
NM_000062	SERPING1	1.889	1.84909	7.68036	2.04313	5.70615
NM_000063	C2	0.140163	0.0649357	0.186417	0.181566	0.191343
NM_000064	C3	4.40164	0.681347	0.367496	0.480982	3.94733
NM_000065	C6	0.00219874	0.00198804	0.00242893	0	0.00250099
NM_000066	C8B	4.69302e-08	0	0.00879081	0	0
NM_000067	CA2	18.4752	10.5265	3.34312	7.63052	2.42843
NM_000068	CACNA1A	3.22538e-06	1.23158e-05	3.15305e-05	8.2528e-06	0.000132098
NM_000069	CACNA1S	0.00301352	0.00992811	0.0126603	0.00280776	0.474817
NM_000070	CAPN3	0.000209037	9.55629e-05	0.000638108	1.65299e-06	0.00134382
NM_000071	CBS	5.77687	2.75305	1.61529	3.64268	3.62489
NM_000072	CD36	0.0631354	0.382884	0.667152	2.9721e-08	2.33206
NM_000073	CD3G	0.00796872	0	0	0	0.0336782
NM_000074	CD40LG	0	0	0.011495	0.00981931	0.0118952
NM_000075	CDK4	50.2338	27.3706	35.3986	29.3572	48.2445
NM_000076	CDKN1C	3.97354	63.6491	50.0066	13.256	8.74506
NM_000077	CDKN2A	0.418574	2.4995e-06	0.224772	0.0593344	0.107415
NM_000078	CETP	0.0765743	0.422458	0.617894	0.117969	0.946515
NM_000079	CHRNA1	0.0271208	0.260873	0.0447887	0.0196178	5.83245
NM_000080	CHRNE	0.809695	1.64429	1.6123	2.08085	1.35293
NM_000081	LYST	2.43628	1.80661	1.91432	2.71881	1.9212
NM_000082	ERCC8	3.47461	1.17904	2.02538	1.03373	1.86526
NM_000083	CLCN1	1.56596e-05	2.65108e-05	0.0149299	2.42218e-05	2.10154e-05
NM_000084	CLCN5	0.600049	0.295479	0.134586	0.349137	2.05155
NM_000085	CLCNKB	7.37833e-07	1.79387e-07	4.31026e-07	0.0219657	7.49642e-07
NM_000086	CLN3	4.47629	2.64537	4.33712	0.927851	2.48586
NM_000087	CNGA1	0.151648	0.12033	0.0260246	0.16601	0.040441
NM_000088	COL1A1	276.459	1474.38	5902.71	395.985	1552.31
NM_000089	COL1A2	240.35	725.044	3014.41	280.357	1095.56
NM_000090	COL3A1	251.235	987.729	2897.04	385.546	1711.27
NM_000091	COL4A3	0.00908574	0	0.00204294	0.00353235	0.00425154
NM_000092	COL4A4	0.0466094	0.00588784	0.0240184	0.0191593	0.0169625
NM_000093	COL5A1	59.8712	146.134	400.526	105.993	158.32
NM_000094	COL7A1	6.09921	4.35937	3.4285	5.94243	3.17396
NM_000095	COMP	297.464	839.838	1294.92	1520.85	1435.26
NM_000096	CP	0.331232	7.23869e-07	2.98347e-08	0.0413769	0.00924383
NM_000097	CPOX	11.6323	4.11891	4.12497	5.31999	4.88812
NM_000098	CPT2	3.16896	2.24724	1.11221	2.96477	1.96743
NM_000099	CST3	57.1994	75.7931	147.116	58.799	100.908
NM_000100	CSTB	54.064	86.6517	63.2183	46.0385	86.6586
NM_000101	CYBA	13.087	22.3457	22.2879	20.3255	62.0844
NM_000102	CYP17A1	0.0489012	0.0810063	0.0339432	0.0198565	0.0924649
NM_000103	CYP19A1	0.214036	0.094827	0.132119	0.117141	0.171895
NM_000104	CYP1B1	58.8634	19.7334	12.7406	27.8951	67.9164
NM_000106	CYP2D6	2.09733e-05	1.15957e-05	4.2127e-05	0.111714	0.103654
NM_000107	DDB2	1.86704	2.89779	3.20708	3.10044	2.83343
NM_000108	DLD	13.0238	7.82446	5.68047	7.28955	10.0045
NM_000109	DMD	0.009337	9.7167e-07	0.0472903	0.0343868	8.75292e-11
NM_000110	DPYD	2.75557	0.493894	0.714552	0.260537	2.18118
NM_000111	SLC26A3	0.00396235	0.0132651	0	0.00675556	0
NM_000112	SLC26A2	32.0024	4.1461	3.14266	11.3993	3.43956
NM_000113	TOR1A	25.6577	6.96587	10.2076	9.87751	14.5634
NM_000114	EDN3	9.65024e-07	1.22979e-08	0.242017	0.00015687	1.0002e-06
NM_000115	EDNRB	9.50849e-06	2.86455e-20	1.16033e-05	6.67606e-06	1.24965e-05
NM_000116	TAZ	0.791944	0.396418	0.562866	3.31544e-05	0.000475178
NM_000117	EMD	30.8603	116.625	111.522	88.5083	87.3203
NM_000118	ENG	3.95306	0.828055	1.2009	1.69044	0.7748
NM_000119	EPB42	3.00713e-05	5.72181e-05	0	0	1.41944e-05
NM_000120	EPHX1	0.0806344	3.73448e-06	3.28924e-06	3.3286e-06	3.15441e-06
NM_000121	EPOR	0.605421	1.75778	1.21237	1.35352	1.89348
NM_000122	ERCC3	13.2959	11.7701	10.1777	10.5237	13.6433
NM_000123	ERCC5	6.91407	6.26425	4.10506	5.85984	5.45382
NM_000124	ERCC6	1.24265	0.72863	0.324043	0.719669	0.623251
NM_000125	ESR1	3.71681e-05	0.0124222	0.0243818	0.00357579	2.86687e-06
NM_000126	ETFA	18.6807	14.223	19.2656	13.7335	19.9079
NM_000127	EXT1	22.6477	30.0297	42.2175	23.13	39.171
NM_000128	F11	0.0235016	0.00479086	0.0231369	0.0101471	0.0392387
NM_000129	F13A1	6.91266	1.53658	1.07985	1.26427	2.42026
NM_000130	F5	0.0117189	0.0528292	0.0795081	0.0187735	0.126439
NM_000131	F7	2.97644e-05	1.99075e-07	1.04309e-06	0.000106452	9.77878e-05
NM_000132	F8	0.0782438	0.0128997	0.0159432	0.0371041	0.0380132
NM_000133	F9	0	0	0	0	0
NM_000134	FABP2	0.00546764	0	0	0.00890757	0
NM_000135	FANCA	3.27042	1.83318	2.31638	1.74889	1.1531
NM_000136	FANCC	3.09207	1.91503	1.87912	1.71292	1.09946
NM_000137	FAH	2.58712	2.81207	2.82337	1.36171	3.53838
NM_000138	FBN1	17.677	16.7143	40.9039	6.86979	26.598
NM_000139	MS4A2	0	2.90191e-05	2.07678e-05	2.80079e-05	0
NM_000140	FECH	1.90687	0.853336	0.81345	0.826692	1.09119
NM_000141	FGFR2	10.3974	18.0663	9.43575	12.7266	19.0517
NM_000142	FGFR3	136.677	74.4993	18.0367	34.4725	19.0504
NM_000143	FH	17.1189	7.97066	10.1818	9.39787	10.6175
NM_000144	FXN	1.06813	0.471672	0.436224	0.461361	0.298829
NM_000145	FSHR	0	0	0	0	0
NM_000146	FTL	506.614	975.35	1258.27	1064.01	1041.05
NM_000147	FUCA1	2.90503	3.25893	4.82909	2.37146	2.93012
NM_000148	FUT1	0.103639	0.266216	0.365583	0.154729	0.221243
NM_000149	FUT3	0.0489953	2.05616e-17	0.0866711	1.59872e-15	0.0430877
NM_000150	FUT6	1.2685e-05	2.81403e-07	2.97433e-05	2.54903e-05	2.71515e-05
NM_000151	G6PC	0.0488233	0.000155774	0.000110322	0.000130076	0.00016992
NM_000152	GAA	0.267504	0.366388	0.654646	0.105471	0.0976741
NM_000153	GALC	1.7195	1.08032	2.62317	0.847889	2.07199
NM_000154	GALK1	1.78488	2.42743	4.84732	2.57179	6.85902
NM_000155	GALT	5.27453	3.22749	6.30627	3.06748	3.64347
NM_000156	GAMT	0.90109	2.70538	6.06605	2.24944	13.5521
NM_000157	GBA	2.45197	1.06902	1.79758	0.810842	1.50778
NM_000158	GBE1	13.6215	46.4254	20.1164	36.8351	23.3972
NM_000159	GCDH	4.27533	1.25238	2.43065	1.86586	2.78316
NM_000160	GCGR	0.043902	0.0503688	0.104696	0.454131	0.117183
NM_000161	GCH1	4.70429	14.2507	5.34089	6.66004	33.8254
NM_000162	GCK	1.39343e-13	4.31074e-14	3.59263e-13	5.68714e-13	2.08944e-13
NM_000163	GHR	3.18607	1.17909	2.40737	1.20667	1.05785
NM_000164	GIPR	0.396646	1.31121	1.12535	4.07398	0.467654
NM_000165	GJA1	61.4765	122.878	139.813	99.7996	81.6934
NM_000166	GJB1	4.11918e-08	0	0	3.37024e-09	0
NM_000167	GK	0.22105	6.58832e-09	0.334541	0.140906	0.00396588
NM_000168	GLI3	4.57327	4.41995	5.43576	3.79253	4.43096
NM_000169	GLA	8.13767	16.0289	21.0322	8.90077	19.5074
NM_000170	GLDC	0.100963	0.00415924	0.00517623	0.0361736	0.0208669
NM_000171	GLRA1	0.029808	0	0	1.77153e-06	0
NM_000172	GNAT1	1.78211e-05	0.0701971	0.0307227	0.0416616	0.00868545
NM_000173	GP1BA	0.180466	0.214008	0.1459	0.683519	0.0919847
NM_000174	GP9	0.0191794	0.0302502	0	0.108706	0.0775365
NM_000175	GPI	27.5757	150.896	88.295	92.123	69.7972
NM_000176	NR3C1	7.41296	20.2987	15.7631	21.7121	11.9243
NM_000177	GSN	7.2481	9.44705	22.8193	4.57809	9.94708
NM_000178	GSS	8.84921	5.08885	6.5766	6.2628	7.56223
NM_000179	MSH6	14.9928	10.6649	10.8885	15.2007	12.0106
NM_000180	GUCY2D	0.0218473	0.0116608	0.0149609	0.0204674	0.0222668
NM_000181	GUSB	12.4842	14.3823	29.1612	21.3819	22.5758
NM_000182	HADHA	21.4663	28.5786	39.5628	21.5521	42.7827
NM_000183	HADHB	17.7126	19.4055	25.0752	15.2701	22.3514
NM_000184	HBG2	34.6877	187.829	53.1078	6.84901	4633.44
NM_000185	SERPIND1	0.0328092	0.0825099	0.0258186	0.119732	0.0625293
NM_000186	CFH	21.6785	18.6787	26.5862	22.5589	42.9888
NM_000187	HGD	0.061444	0.0933519	0.0209854	0.0271732	0.0106718
NM_000188	HK1	52.5298	95.7759	79.4864	100.377	64.2707
NM_000189	HK2	9.20635	100.838	94.9141	84.8422	34.9131
NM_000190	HMBS	7.0289	1.16775	1.84871	1.20883	2.75061
NM_000191	HMGCL	3.57343	3.54097	2.12963	3.41624	5.8144
NM_000192	TBX5	1.77299e-06	6.33243	3.05254	0.117884	1.06837e-06
NM_000193	SHH	0.168337	0.187782	0.0796121	0.0184016	0.0402779
NM_000194	HPRT1	16.8683	14.8257	19.4628	20.3798	28.4026
NM_000195	HPS1	3.78519	1.32019	1.79646	1.25739	2.38723
NM_000196	HSD11B2	0.268293	0.292526	0.391934	0.214326	1.37283
NM_000197	HSD17B3	0.0915135	0.0837838	0	0.125685	0.042236
NM_000198	HSD3B2	0	0.0100891	0	0	0.025445
NM_000199	SGSH	10.7943	3.53853	4.91896	2.72253	8.46351
NM_000200	HTN3	0	0	0	0	0
NM_000201	ICAM1	66.4012	330.854	105.311	281.66	1316.46
NM_000202	IDS	13.642	27.4036	32.1633	28.0187	21.1676
NM_000203	IDUA	4.36073	9.31549	16.9458	7.47442	6.11789
NM_000204	CFI	0.400553	0.949493	2.73447	0.397664	1.8295
NM_000206	IL2RG	2.38321	1.82337	0.832474	3.47222	7.90466
NM_000207	INS	0	0	0	0	0
NM_000208	INSR	2.12387	1.93467	0.33239	1.72745	1.01317
NM_000209	PDX1	0	0	0	0.0227773	0
NM_000210	ITGA6	5.73792	7.23946	7.65683	15.0811	18.2942
NM_000211	ITGB2	0.170149	0.376059	0.574401	0.347366	1.93728
NM_000212	ITGB3	23.0993	14.7384	12.2288	28.8042	33.9535
NM_000213	ITGB4	0.161729	0.126665	2.67738e-05	1.12912e-05	2.48494e-05
NM_000214	JAG1	14.023	17.3069	15.5867	9.08062	7.42525
NM_000215	JAK3	10.2276	6.7822	3.30483	4.45713	5.2878
NM_000216	KAL1	3.28699	1.74385	3.83359	1.38849	2.58443
NM_000217	KCNA1	0.347947	1.71261	4.29059	1.17525	0.822969
NM_000218	KCNQ1	0.262199	0.350904	0.764926	0.0680157	0.604586
NM_000219	KCNE1	0.0185761	9.59037e-11	4.09756e-21	2.86829e-18	3.93472e-18
NM_000220	KCNJ1	0.0234321	0.00614156	4.26003e-43	0.03376	0.00808589
NM_000221	KHK	0.360047	0.248696	0.495326	0.323224	0.273843
NM_000222	KIT	0.419411	0.641956	2.71886e-05	0.203789	6.1459e-05
NM_000223	KRT12	0.00542718	0.00889875	0.0110745	0.0289951	0
NM_000224	KRT18	9.85307	10.8748	6.16288	7.41146	12.7707
NM_000226	KRT9	0.00336147	0.00562856	0.0072483	0.0310857	0
NM_000227	LAMA3	0.159428	1.91734	3.03965	4.42989	0.503249
NM_000228	LAMB3	59.0915	129.192	75.5314	158.114	431.565
NM_000229	LCAT	3.86962	7.34705	11.0241	6.37298	6.14632
NM_000230	LEP	0.00536016	0.24178	0.0223139	0.124403	0.0224283
NM_000231	SGCG	0.289703	0.187521	0.636746	0.0581296	1.67603
NM_000232	SGCB	11.8968	10.6695	15.6671	6.81482	11.6621
NM_000233	LHCGR	0.00407438	0.0409148	0.120619	0.0205623	0.0160182
NM_000234	LIG1	3.40627	3.05913	4.53552	2.31928	2.50272
NM_000235	LIPA	4.22747	1.34574	4.72623	1.46981	4.37036
NM_000236	LIPC	0.0145682	0.023551	0.134094	0.0532839	0.0307252
NM_000237	LPL	11.0534	15.2064	9.3176	10.8768	12.51
NM_000238	KCNH2	0.00124816	0.0397847	0.0382274	0.127636	0.0399688
NM_000239	LYZ	0.213856	0.667521	0.0627051	0.0401643	2.52913
NM_000240	MAOA	0.103918	0.229533	0.18676	0.0756175	0.434831
NM_000242	MBL2	0.0333157	0.0928052	0.0145746	0.0554706	0.0217341
NM_000243	MEFV	0.0433632	0.0516697	0.041229	0.0630599	2.30594e-06
NM_000244	MEN1	7.33126e-06	8.85031e-07	4.53579e-07	1.6469e-06	1.93069e-05
NM_000245	MET	13.6866	15.0478	18.2441	26.9261	22.5539
NM_000246	CIITA	0.231656	0.0190914	0.0147566	0.0132219	0.132743
NM_000247	MICA	16.0742	18.16	22.1534	20.1184	23.273
NM_000248	MITF	0.0928598	0.102507	0.336687	1.94479e-06	2.3956e-13
NM_000249	MLH1	1.94697	0.636551	1.58277	1.67597	2.49945
NM_000250	MPO	0.0884053	0.440947	0.153251	0.124359	1.52269
NM_000251	MSH2	9.15141	2.83623	2.45217	3.56221	4.12217
NM_000252	MTM1	3.49512	3.7433	2.55378	2.59645	4.83782
NM_000253	MTTP	0.254502	0.25276	0.0931669	0.133567	0.0896942
NM_000254	MTR	7.10201	7.57737	4.51538	7.74648	5.16386
NM_000255	MUT	5.51309	7.82955	5.37598	7.06068	5.79474
NM_000256	MYBPC3	0	0.00760774	0	0.00443928	0
NM_000257	MYH7	0.00132283	0.0194522	0.0139231	0.0124867	0.351265
NM_000258	MYL3	0.555701	1.96389	2.04181	1.54245	2.4307
NM_000259	MYO5A	0.807203	0.260407	0.384733	0.589451	0.385609
NM_000260	MYO7A	0.0891358	0.000166718	0.000157367	0.343667	0.0291326
NM_000261	MYOC	0.133881	0.804148	0.428858	0.559699	0.734632
NM_000262	NAGA	5.69411	3.22411	4.41818	3.69235	4.89128
NM_000263	NAGLU	11.248	6.35059	11.5675	9.26203	12.1243
NM_000264	PTCH1	5.25532	1.66702	0.832919	2.77019	0.481182
NM_000265	NCF1	0.0644784	0.250725	0.265103	0.104068	0.544747
NM_000266	NDP	1.83748	1.37437	1.57732	0.19819	3.50329
NM_000267	NF1	2.565	4.86831	3.95706	5.07859	3.18138
NM_000268	NF2	5.62722	3.64886	2.89524	3.55419	2.20811
NM_000269	NME1	85.9992	25.9695	53.068	53.1143	40.6677
NM_000270	PNP	26.1854	68.6997	74.4538	83.1288	49.2637
NM_000271	NPC1	18.5284	67.6408	37.7684	45.6642	50.6432
NM_000272	NPHP1	0.616974	0.00597845	0.0026798	0.164141	4.62069e-07
NM_000273	GPR143	1.70999	0.730515	0.780839	0.678099	0.269525
NM_000274	OAT	45.5353	72.0019	75.8782	79.5362	71.1377
NM_000275	OCA2	0.059889	0.180321	0.181154	0.0760878	0.10912
NM_000276	OCRL	1.44289	5.47795e-05	0.43114	3.68152e-05	0.2503
NM_000277	PAH	0	0	0	0	0
NM_000278	PAX2	0.000195497	0	0	0.00622045	0
NM_000280	PAX6	3.35887e-14	4.16825e-10	1.94656e-09	2.5921e-11	7.64092e-09
NM_000281	PCBD1	2.15101	3.07185	5.7098	4.16714	8.8995
NM_000282	PCCA	3.09502	1.6766	2.25924	1.43703	2.27547
NM_000283	PDE6B	7.69848e-07	6.2077e-07	7.60056e-07	4.7047e-07	1.68503e-06
NM_000284	PDHA1	12.2929	10.0056	8.53869	10.0727	10.7167
NM_000285	PEPD	17.0742	4.98823	7.92092	4.72985	8.86995
NM_000286	PEX12	5.82485	3.75407	2.57456	7.22662	2.07471
NM_000287	PEX6	5.0106	3.44664	4.12163	1.54705	5.36517
NM_000288	PEX7	2.50624	1.68982	1.2035	1.667	1.79545
NM_000289	PFKM	14.1984	7.07002	9.31897	5.74692	8.33012
NM_000290	PGAM2	1.31694	1.54168	1.13347	1.21033	12.1194
NM_000291	PGK1	92.7883	451.196	279.345	399.091	255.123
NM_000292	PHKA2	4.53601	6.0501	6.61732	5.28085	4.76455
NM_000293	PHKB	0.168371	1.58364e-05	0.0504477	2.8869e-05	1.12121e-05
NM_000294	PHKG2	1.69988	1.52715	1.42425	1.6106	1.53819
NM_000295	SERPINA1	52.8003	90.8205	38.7044	72.8003	349.455
NM_000296	PKD1	9.58193	16.2959	20.0489	15.9287	5.06777
NM_000297	PKD2	20.9532	9.76172	16.8154	12.7307	13.5887
NM_000298	PKLR	0.0365897	0.0192161	2.62694e-306	0.081547	0.0314378
NM_000299	PKP1	8.73547e-06	1.39369e-05	2.39442e-05	1.33296e-05	1.3718e-05
NM_000300	PLA2G2A	8.31584e-10	0.397776	1.04313	0.414884	0.529329
NM_000301	PLG	0.0356064	0.0212659	0.0263918	0.00455913	0.0805554
NM_000302	PLOD1	58.7027	171.456	195.27	107.71	109.88
NM_000303	PMM2	16.6013	21.7308	16.6768	30.5831	18.5866
NM_000304	PMP22	2.12073	0.00550861	2.53046	0.000564359	3.91503
NM_000305	PON2	14.5201	4.7237	5.62114	7.31678	9.29894
NM_000306	POU1F1	0.00832088	0.0138915	0	0	0
NM_000307	POU3F4	7.17776	0.0295163	0	0	0
NM_000308	CTSA	23.9694	16.2323	14.6352	15.1633	12.9775
NM_000309	PPOX	0.0964785	0.234058	0.686926	0.102247	0.350036
NM_000310	PPT1	33.0483	22.978	45.4876	27.5418	23.2458
NM_000312	PROC	1.36621	0.470001	0.472119	0.831365	0.271806
NM_000313	PROS1	3.03701	2.00642	5.26248	2.01762	5.15784
NM_000314	PTEN	10.5564	9.67622	9.45097	8.54543	12.2789
NM_000315	PTH	0	0	0	0	0
NM_000316	PTH1R	1.27847e-05	2.28361e-05	3.9976e-05	1.95309e-05	0.000151043
NM_000317	PTS	17.785	11.9054	14.9138	15.8712	15.6322
NM_000318	PEX2	4.94747	6.6844	4.34041	6.8193	8.0689
NM_000319	PEX5	2.20896	5.10637	2.47906	3.97847	5.85177
NM_000320	QDPR	5.98567	1.72819	2.41634	2.72098	3.52694
NM_000321	RB1	7.72449	4.02348	4.192	3.69496	4.48412
NM_000322	PRPH2	1.11635	0.205351	0.838741	0.919148	0.40354
NM_000324	RHAG	0.00571479	0.0758555	0.011438	0	0.139156
NM_000325	PITX2	2.07393e-09	0.175641	0.320887	0.0738764	0.508275
NM_000326	RLBP1	2.91726	0.869474	0.522439	2.00116	1.31083
NM_000327	ROM1	2.22888	0.757067	1.47662	0.972015	1.53744
NM_000328	RPGR	3.22482	4.71874	3.24929	4.68033	4.11703
NM_000329	RPE65	0	0.00720554	0.00846608	0.0071686	0.00848196
NM_000330	RS1	0.00346808	0	0.00706943	0.00616224	0.0143069
NM_000331	SAA1	9.37841e-11	9.52924e-12	0	2.59973e-08	0.148624
NM_000332	ATXN1	0.147775	0.512265	0.469245	1.7274	2.04147
NM_000333	ATXN7	0.476491	0.568611	0.150324	0.268197	0.294712
NM_000334	SCN4A	0.0313047	0.0963483	0.0875141	0.163448	0.388142
NM_000335	SCN5A	0.0467565	1.97011e-08	2.63437e-07	0.000141778	3.8962e-07
NM_000336	SCNN1B	0	0	0	0.0230422	0.0345196
NM_000337	SGCD	3.51942	0.00127695	3.66479	0.624473	1.28883
NM_000338	SLC12A1	0.00203579	0	0	0	0
NM_000339	SLC12A3	0	0	0	0.00323477	0
NM_000340	SLC2A2	1.81976e-07	0	0	1.01939e-08	0
NM_000341	SLC3A1	0.0443557	0.0440085	0	0.011452	0.0136067
NM_000342	SLC4A1	0.0326172	0.220614	0.0255152	0.0298355	1.27254
NM_000343	SLC5A1	1.47132e-05	1.84654e-05	2.32032e-05	3.69414e-05	2.48661e-05
NM_000344	SMN1	15.3717	16.1503	13.7982	18.9841	25.1092
NM_000345	SNCA	0.978772	0.437663	0.234069	0.0800199	1.81963
NM_000346	SOX9	181.231	317.483	199.188	243.531	149.813
NM_000347	SPTB	0.146964	0.00976848	4.59694e-09	0.0158588	0.0465705
NM_000348	SRD5A2	0.0139708	0.00773315	0.0185792	0.0158314	0.009286
NM_000349	STAR	0.0513292	0.0389	0.0161165	0.0281245	0.0162432
NM_000350	ABCA4	0.0961911	0.0193873	0.0243536	0.0379383	0.0384837
NM_000351	STS	2.52883	0.242644	0.538557	0.281251	0.602374
NM_000352	ABCC8	0.0269023	0.0847722	0.251569	0.0349518	0.311702
NM_000353	TAT	0.0158137	0.00657344	0	0.0347749	0
NM_000354	SERPINA7	0	0	0	0	0
NM_000355	TCN2	0.450219	0.823563	1.79093	0.38696	1.01442
NM_000356	TCOF1	0.00053983	9.88485e-05	0.000187381	4.32265e-06	1.46926e-05
NM_000358	TGFBI	63.9125	103.945	212.944	106.319	190.058
NM_000359	TGM1	0.466059	0.114491	0.0926301	0.103907	0.147474
NM_000360	TH	0.0484364	0.668203	2.01285e-13	0.137059	0.0655698
NM_000361	THBD	17.3628	75.5208	47.4402	81.1556	66.6573
NM_000362	TIMP3	197.256	202.425	159.819	110.853	128.037
NM_000363	TNNI3	0.0302421	0	0	0.0549019	0.0315554
NM_000364	TNNT2	0.0836988	3.10936e-05	1.74472e-08	2.67096e-05	11.2181
NM_000365	TPI1	85.5539	237.509	283.41	243.048	247.513
NM_000366	TPM1	0.556281	0.206892	0.255017	0.387274	0.748486
NM_000367	TPMT	2.71798	1.54906	1.28472	1.13199	2.31793
NM_000368	TSC1	5.36714	6.4878	3.79777	3.93103	2.0293
NM_000369	TSHR	0.0277537	0.00406699	0.00646643	0.00417767	0.00492029
NM_000370	TTPA	0.0534839	0.0244188	0.00941493	0.00802438	0.00945137
NM_000371	TTR	0.0634431	0.0211965	0	0	0
NM_000372	TYR	0.455695	0	0	0	0
NM_000373	UMPS	3.35205	1.5283	0.767377	2.57118	1.36435
NM_000374	UROD	11.7487	6.07079	5.89377	3.50671	12.7519
NM_000375	UROS	5.45595	1.6333	3.08935	1.32571	5.37612
NM_000376	VDR	2.46299	1.46024	1.04501	3.242	2.92869
NM_000377	WAS	0.215657	0.157298	0.192225	0.300111	0.344245
NM_000378	WT1	9.7705e-11	1.7528e-12	0	1.71592e-06	0.129265
NM_000379	XDH	0.285948	0.102803	0.0917502	0.464129	0.0597266
NM_000380	XPA	3.55924	2.78437	2.85154	3.00646	3.05562
NM_000381	MID1	1.66521	1.13429	1.34005	1.98422	2.15226
NM_000382	ALDH3A2	11.1692	3.86148	4.36787	6.7687	6.24958
NM_000383	AIRE	0.137631	0.262182	0.0769721	0.0798763	0.241692
NM_000384	APOB	0.00446607	0.00215131	0.00128881	0.00111098	0.00263672
NM_000386	BLMH	14.3175	12.7277	16.2726	13.5997	12.4112
NM_000387	SLC25A20	3.40918	1.24316	0.916447	0.938838	1.33368
NM_000388	CASR	0	0.00133788	0	0.0018535	0
NM_000389	CDKN1A	69.2974	173.703	179.625	157.168	173.77
NM_000390	CHM	5.02804	3.0325	2.06593	3.34442	3.19847
NM_000391	TPP1	10.4996	15.488	16.0965	16.0866	12.0835
NM_000392	ABCC2	0.365236	0.217359	0.14735	0.555511	0.27624
NM_000393	COL5A2	22.7152	135.455	364.757	29.4671	143.596
NM_000394	CRYAA	0.250496	0.661197	1.07275	0.594686	0.679665
NM_000395	CSF2RB	0.193035	0.442659	0.559391	0.223678	1.23245
NM_000396	CTSK	6.48125	18.9889	56.8249	10.6429	42.8884
NM_000397	CYBB	0.116503	0.125209	0.243235	0.0586162	0.363838
NM_000398	CYB5R3	40.3151	56.9492	46.243	41.7404	78.4532
NM_000399	EGR2	1.4624	34.5501	44.6157	39.0352	3.73923
NM_000400	ERCC2	7.6178	2.94502	3.01811	3.75441	3.95748
NM_000401	EXT2	6.32614	3.51084	6.91184	8.61653	8.98726
NM_000402	G6PD	6.93507	1.87362	1.7935	1.87321	3.35908
NM_000403	GALE	4.94617	2.53257	1.60971	2.48375	1.28285
NM_000404	GLB1	10.0977	9.17608	14.6425	7.5402	9.31443
NM_000405	GM2A	2.4353	1.63207	2.96417	1.23245	1.99346
NM_000406	GNRHR	3.11973e-05	7.02044e-05	5.33315e-05	3.50888e-05	0
NM_000407	GP1BB	0.00404179	1.84767	0.00957387	0.00254434	6.51019e-14
NM_000408	GPD2	5.10553	5.02899	6.0511	7.77515	3.98467
NM_000409	GUCA1A	0.0703709	0.159352	0.102447	0.170173	0.0687371
NM_000410	HFE	0.300844	0.203488	0.000345367	0.109572	0.245854
NM_000411	HLCS	2.3897	0.347134	0.48684	0.815227	1.0744
NM_000412	HRG	0.00991372	0	0	0.0357863	0
NM_000413	HSD17B1	2.06246	1.1026	0.951849	1.03867	1.28858
NM_000414	HSD17B4	9.70123	5.19404	6.39387	3.30489	7.56047
NM_000415	IAPP	0	0	0	0	0
NM_000416	IFNGR1	23.8736	35.3649	32.1438	27.3442	48.4534
NM_000417	IL2RA	0.0171381	0.00956467	0	0.0204123	0.332187
NM_000418	IL4R	1.69006	1.51973	1.20468	1.21348	2.32892
NM_000419	ITGA2B	0.110913	0.356687	0.342695	0.349703	0.315797
NM_000420	KEL	0.0597783	0.125002	0.0752035	0.0440273	0.125882
NM_000421	KRT10	10.0986	18.7298	23.9464	22.7117	9.86948
NM_000422	KRT17	1.84414	1.51974	2.07146	2.14338	2.39493
NM_000423	KRT2	0.00373303	0	0	0	0.00780594
NM_000424	KRT5	0.0130288	0.0643098	0.265388	0.0810823	0.246101
NM_000425	L1CAM	3.21814e-16	6.4613e-17	9.37846e-17	1.62942e-39	2.65342e-11
NM_000426	LAMA2	9.46169e-05	0.000242014	0.00113762	0.00212942	8.29631e-05
NM_000427	LOR	0.0912598	0.0687751	0.132977	0.323895	0
NM_000428	LTBP2	6.83784	7.75049	22.0633	5.55238	6.21417
NM_000429	MAT1A	0.00285644	0	0	0	0
NM_000430	PAFAH1B1	22.3997	33.0726	24.6492	30.145	17.4452
NM_000431	MVK	8.35461	4.74543	2.05084	3.03993	3.52115
NM_000432	MYL2	0.0269235	0.689402	0.195857	0	4.88712
NM_000433	NCF2	0.114103	0.000105434	1.25208e-06	1.21076e-09	0.270502
NM_000434	NEU1	18.9671	29.5097	32.1886	29.221	35.7429
NM_000435	NOTCH3	6.5772	10.6249	16.8674	5.91238	11.8691
NM_000436	OXCT1	4.11921	2.16224	4.27216	1.74314	2.87548
NM_000437	PAFAH2	1.24885	0.471647	0.505802	0.861162	0.920705
NM_000438	PAX3	2.45308e-88	5.08712e-20	1.35917e-97	0.0254585	3.31172e-08
NM_000439	PCSK1	0.253248	0.0614148	0.0901637	0.0607874	0.0662961
NM_000440	PDE6A	0.0878106	0.01413	0.0277234	0.0450105	0.00705399
NM_000441	SLC26A4	0.221949	0.123729	0.18678	0.303444	0.205881
NM_000442	PECAM1	2.85862	3.18101	6.79554	1.93197	7.20332
NM_000443	ABCB4	0.00162615	4.43633e-05	0.0751418	4.57039e-05	6.18131e-05
NM_000444	PHEX	0.882254	0.700731	0.272863	0.343728	0.55108
NM_000445	PLEC	2.32517	2.83817	1.53342	2.30562	0.689207
NM_000446	PON1	0.0530226	0.0592576	0.0594325	0.0303177	0.108053
NM_000447	PSEN2	0.898968	0.347163	0.543446	0.0823981	1.8192
NM_000448	RAG1	0.0460448	0.0318355	0.00638287	0.040765	0.403773
NM_000449	RFX5	1.22594	0.911676	0.690896	0.865005	2.14759
NM_000450	SELE	1.17516	13.259	10.7465	0.81347	46.3575
NM_000451	SHOX	2.61053	4.43921	1.27815	4.49386	0.995424
NM_000452	SLC10A2	0	0	0	0	0
NM_000453	SLC5A5	0.0647639	0.0406739	0.0297151	0.324131	0.0220587
NM_000454	SOD1	118.624	79.9781	95.1907	103.709	127.894
NM_000455	STK11	19.5579	15.541	15.23	13.8632	17.8259
NM_000456	SUOX	0.390664	0.3206	0.189901	0.237468	0.33134
NM_000457	HNF4A	4.31583e-06	0	0	2.21339e-09	0
NM_000458	HNF1B	2.31981e-05	3.94504e-05	3.94293e-05	2.98201e-05	0
NM_000459	TEK	0.409737	0.616704	1.14281	0.650712	1.50656
NM_000460	THPO	0.251138	0.0773213	1.7625e-05	0.333754	0.309284
NM_000461	THRB	2.02633	1.30979	0.913771	3.23345	1.25803
NM_000462	UBE3A	0.245448	0.302423	0.243874	0.290915	0.348534
NM_000463	UGT1A1	2.57128e-08	0	0	0	0
NM_000465	BARD1	1.73928	1.90478	1.88242	4.07338	2.02761
NM_000466	PEX1	3.18266	1.35184	1.62531	1.53655	2.99528
NM_000474	TWIST1	15.7113	33.8022	46.5902	10.6462	18.7002
NM_000475	NR0B1	0.103801	0.119119	0.0189751	0.0175327	0
NM_000476	AK1	30.07	35.3014	29.9373	33.8757	57.4005
NM_000477	ALB	0.087331	0.0231371	0.0371108	0.0871931	0.0284551
NM_000478	ALPL	2.42719	2.69747	1.12684	3.31348	3.09409
NM_000479	AMH	1.07862	2.41845	1.63775	2.16031	0.33931
NM_000480	AMPD3	1.29046	10.7752	3.63116	11.373	2.83782
NM_000481	AMT	0.343782	0.902434	2.16644	1.11004	1.44736
NM_000482	APOA4	0.0259098	0.0522607	0.0546322	0.0737578	0
NM_000483	APOC2	0.0164298	0.0813985	0.0346056	0.0297402	0.243401
NM_000484	APP	59.0582	93.5003	120.052	95.1721	111.263
NM_000485	APRT	27.8755	12.7797	19.4764	17.4899	28.2435
NM_000486	AQP2	0.0103239	0.00424565	0	0.0140108	0
NM_000487	ARSA	1.86798	1.70944	2.36414	1.30052	2.31395
NM_000488	SERPINC1	0.116339	0.0962235	0.0670077	0.0816363	0.0136891
NM_000489	ATRX	6.01816	6.54841	4.16397	4.79068	6.14378
NM_000490	AVP	0	0.0570143	0.0728249	0	0.142608
NM_000491	C1QB	0.190533	0.144312	0.606706	0.33549	1.23636
NM_000492	CFTR	0.0205898	0	0	0.00269093	0
NM_000493	COL10A1	265.231	43.2284	18.9384	31.0129	44.8575
NM_000494	COL17A1	0.526513	0.0835885	0.0706776	0.132606	0.16182
NM_000495	COL4A5	2.05966	3.73495	8.07868	1.71057	2.31473
NM_000496	CRYBB2	0.693859	4.91249	5.76213	4.12394	1.88172
NM_000497	CYP11B1	0	0	0	0	0
NM_000498	CYP11B2	0	0	0	0	0
NM_000499	CYP1A1	0.810681	0.864218	0.596293	0.13963	4.86716
NM_000500	CYP21A2	7.55293e-06	1.54472e-09	1.88793e-05	1.88927e-05	3.24228e-22
NM_000501	ELN	0.00372009	0.475268	0.0562117	0.0174867	8.06366
NM_000502	EPX	0.0084321	0.0272348	0.00870214	0.00779722	0.217355
NM_000503	EYA1	1.18453	4.52835e-20	6.52393e-12	1.93341e-12	0.221354
NM_000504	F10	0.967693	0.315386	0.48937	0.256905	4.18024
NM_000505	F12	0.887184	0.816636	0.321926	0.716999	0.307167
NM_000506	F2	0.0396379	0	0	0.018583	0.0104522
NM_000507	FBP1	0.0718708	0.0012819	0.0157558	0	0.149406
NM_000508	FGA	0	0	0	0	0
NM_000509	FGG	0.0348507	0.0389669	0.0234254	0	0
NM_000510	FSHB	0	0	0	0	0
NM_000511	FUT2	0.0163689	0.0112274	0.00132926	0.0360973	0.00180192
NM_000512	GALNS	6.79952	8.83027	10.4063	7.47155	9.66158
NM_000513	OPN1MW	0.0060367	0	0	0.011119	0
NM_000514	GDNF	0.398634	1.45924	2.68302	1.18714	0.394238
NM_000515	GH1	0	0.0753478	0.215559	2.04576e-10	0.158978
NM_000516	GNAS	256.052	328.472	589.383	384.219	456.587
NM_000517	HBA2	76.4594	380.176	131.381	12.8223	4050.01
NM_000518	HBB	9.37186	45.626	18.5288	1.55639	634.662
NM_000519	HBD	0.11249	0	0	0	0.0308838
NM_000520	HEXA	20.4701	24.6648	38.1736	30.1298	35.6149
NM_000521	HEXB	14.9219	21.1361	38.502	23.2595	33.1145
NM_000522	HOXA13	0.0619013	0.343997	0.37289	1.27994	0.504608
NM_000523	HOXD13	0.0181712	0.109441	0.060366	0	0.0119947
NM_000524	HTR1A	0	0	0.0117991	0	0
NM_000525	KCNJ11	0.0401647	0.049081	1.0753e-06	8.55448e-07	0.128055
NM_000526	KRT14	0.166904	0.532378	0.79278	1.41956	1.11934
NM_000527	LDLR	33.3563	62.5031	65.3476	38.8691	33.5406
NM_000528	MAN2B1	10.2576	21.5488	28.8658	17.794	25.9547
NM_000529	MC2R	0	0.00457766	0	0	0
NM_000530	MPZ	1.70945	0.735611	1.83779	0.567373	8.93948
NM_000531	OTC	0	0	0.0131471	0.0112296	0.0134857
NM_000532	PCCB	4.0446	2.17536	2.46775	3.02194	3.2856
NM_000533	PLP1	1.30625	0.657511	1.87907	0.314757	3.21626
NM_000534	PMS1	4.02862	1.73006	1.96447	1.36905	1.537
NM_000535	PMS2	4.46246	4.1004	2.76552	3.47305	2.61742
NM_000536	RAG2	0	0	0	0	7.41974e-13
NM_000537	REN	0	0	0	0.0268184	0.0153967
NM_000538	RFXAP	2.35935	1.11852	1.06354	1.52316	1.36457
NM_000539	RHO	0.012139	0.0334159	0.0251451	0.0586122	0
NM_000540	RYR1	0.0162708	0.0136331	0.0375808	0.0230565	5.56992e-05
NM_000541	SAG	0	0	0	0.0328036	0.0129264
NM_000542	SFTPB	0.00304258	5.92822e-07	7.67245e-07	5.79583e-07	7.33539e-07
NM_000543	SMPD1	25.1889	8.69542	11.6425	11.6953	14.5188
NM_000544	TAP2	3.60722	0.982071	1.27966	1.27147	2.97746
NM_000545	HNF1A	0.159178	0.163407	0.0713115	0.122675	0.0787368
NM_000546	TP53	11.9783	11.0835	6.17023	5.11709	7.22448
NM_000547	TPO	2.21427e-05	2.0096e-15	1.16157e-15	3.76685e-12	1.12934e-08
NM_000548	TSC2	0.198596	0.601344	0.354529	0.0923714	0.0735973
NM_000549	TSHB	0	7.04147e-07	8.43698e-07	7.27196e-08	5.70428e-08
NM_000550	TYRP1	1.99122	0	0.0156674	0	0.00786382
NM_000551	VHL	18.9787	25.1967	18.6756	20.3906	24.2983
NM_000552	VWF	0.909164	2.14284	4.16958	0.603541	3.56866
NM_000553	WRN	5.73457	4.83628	4.75017	6.41337	3.6376
NM_000554	CRX	0.0115296	0.00382038	0.00477724	0.0288436	0
NM_000555	DCX	5.7186e-20	1.22237e-19	3.92763e-19	1.94076e-12	3.80436e-40
NM_000557	GDF5	6.33104	10.2006	7.60881	4.78096	3.73393
NM_000558	HBA1	37.7393	232.166	41.1525	4.69916	2587.37
NM_000559	HBG1	49.077	143.562	59.0405	5.23776	1695.06
NM_000560	CD53	0.294013	0.406649	0.499351	0.313621	2.14364
NM_000561	GSTM1	0.127907	2.22815	18.531	3.53399	14.0616
NM_000562	C8A	0	0	0	0.00682464	0
NM_000564	IL5RA	9.36858e-06	4.98861e-06	9.38518e-06	1.48495e-05	3.89196e-92
NM_000565	IL6R	17.0776	27.0763	17.9876	30.6981	17.5508
NM_000566	FCGR1A	0.136365	0.103512	0.135376	0.278667	0.110225
NM_000567	CRP	0	0	0	0	0
NM_000569	FCGR3A	3.28663e-06	8.21802e-10	4.83804e-14	0.000987263	5.42347e-22
NM_000570	FCGR3B	0	1.66713e-05	0	2.49978e-05	4.11352e-07
NM_000572	IL10	1.71033	1.31387	0.877928	1.53125	9.30452
NM_000573	CR1	3.7512e-08	1.28005e-07	0.0024201	0	0.0120185
NM_000574	CD55	9.70564	31.6879	38.6033	21.5655	58.2414
NM_000575	IL1A	0.307173	2.46373	0.859573	0.299104	6.17868
NM_000576	IL1B	5.60015	14.4587	8.81065	4.32023	72.1652
NM_000577	IL1RN	0.592695	1.54081	0.103377	0.344275	3.28646
NM_000578	SLC11A1	0.20024	0.42972	0.603811	0.276095	0.784687
NM_000579	CCR5	9.14526e-06	1.58674e-05	1.7481e-05	1.49659e-05	1.90281e-05
NM_000581	GPX1	34.8314	26.6725	41.7116	34.487	88.2097
NM_000582	SPP1	34.3879	23.7285	13.1184	12.0673	32.4415
NM_000583	GC	0	0	0	0	0
NM_000584	IL8	54.7815	179.656	98.9074	40.0013	871.174
NM_000585	IL15	3.90814e-06	0.0577608	0.105681	5.31704e-07	0.121978
NM_000586	IL2	0	0	0.0308638	0	0
NM_000587	C7	0.101807	0.0809747	0.108914	0.00889048	0.280275
NM_000588	IL3	0	0	0	0	0
NM_000589	IL4	1.78065e-05	7.67332e-07	0	0.129576	0
NM_000590	IL9	0	0	0	0.0386169	0.046095
NM_000591	CD14	0.871426	0.649848	1.16254	0.930344	0.266286
NM_000593	TAP1	2.70705	6.6556	8.74522	5.03929	21.0845
NM_000594	TNF	0.145955	1.52282	1.49082	0.754304	5.22705
NM_000595	LTA	0.121369	5.75306e-05	0.119446	0.141299	0.194161
NM_000596	IGFBP1	16.6531	0.548885	0.105551	0.27677	0.30065
NM_000597	IGFBP2	35.4515	72.3784	87.1352	47.9449	55.5485
NM_000598	IGFBP3	171.768	836.658	607.168	1082.18	1589.71
NM_000599	IGFBP5	24.1891	52.3325	63.5305	12.9042	85.2768
NM_000600	IL6	38.9503	68.1496	12.9428	3.03714	562.032
NM_000601	HGF	0.394556	3.31285e-05	0.671412	0.000228407	0.797903
NM_000602	SERPINE1	31.4837	236.602	302.347	285.944	224.162
NM_000603	NOS3	0.174693	0.634981	0.744514	0.605907	0.564468
NM_000605	IFNA2	0.0104642	0	0	0	0
NM_000606	C8G	0.0513383	0.109145	0	0.0634294	0.106521
NM_000607	ORM1	0.189678	1.84279	0.353271	2.14857	6.54572
NM_000608	ORM2	0	0.197637	0	0.121973	0.317055
NM_000609	CXCL12	2.54918	1.58583	0.697708	0.495892	3.67108
NM_000610	CD44	0.154547	0.673998	0.385121	0.226634	0.241105
NM_000611	CD59	39.7019	98.8716	135.592	83.2352	120.135
NM_000612	IGF2	305.854	445.869	546.357	461.166	437.317
NM_000613	HPX	0.231971	0.582726	0.72089	0.713434	0.243877
NM_000614	CNTF	1.3286	0.808711	0.561433	0.500683	0.320834
NM_000615	NCAM1	4.29364	3.72749	10.8987	2.24047	3.3761
NM_000616	CD4	0.257043	0.573011	0.698477	0.655312	0.59957
NM_000617	SLC11A2	2.95154	3.8415	2.92366	2.79145	16.9577
NM_000618	IGF1	0.383605	1.1969	2.3841	0.440416	1.75788
NM_000619	IFNG	0.0100703	0	0	0	0
NM_000620	NOS1	0.0856463	0.0595615	0.0827927	1.53432e-07	0.0144745
NM_000621	HTR2A	0.980758	0.541148	0.308109	0.0503654	0.19154
NM_000623	BDKRB2	3.11287	8.20542	2.9088	3.80156	12.4346
NM_000624	SERPINA5	1.57581	2.1706	3.88306	2.98131	4.7359
NM_000625	NOS2	14.7795	81.1283	5.69337	27.3886	644.993
NM_000626	CD79B	0.12449	0.511058	2.1198	0.16515	0.813791
NM_000627	LTBP1	4.00181	28.7519	26.0961	4.85764	20.0666
NM_000628	IL10RB	6.74266	8.16077	7.18717	6.53385	17.795
NM_000629	IFNAR1	10.7797	10.1937	5.17819	8.03144	12.7674
NM_000631	NCF4	0.128592	0.0725954	3.23816e-07	1.47842e-05	0.579549
NM_000632	ITGAM	0.150736	0.029076	0.0883656	0.624185	0.0996649
NM_000633	BCL2	2.11205	1.68736	1.18283	2.23621	3.33194
NM_000634	CXCR1	0.00855678	0.0141878	0.0268623	0.179313	0.0359342
NM_000635	RFX2	0.382394	0.759813	0.815498	0.568796	0.422896
NM_000636	SOD2	237.734	532.335	147.122	364.199	1638.95
NM_000637	GSR	10.8434	3.00394	3.93696	3.86031	3.71074
NM_000638	VTN	0.0690067	0.102709	0.184048	0.0933052	0.106931
NM_000639	FASLG	0.0102659	0.0170686	0.0211552	0.0451275	0.0214833
NM_000640	IL13RA2	0.464474	1.72947	6.09577	0.633289	4.54529
NM_000641	IL11	37.6551	73.7484	109.261	99.6837	89.8679
NM_000642	AGL	2.11669	0.749915	0.599229	0.544378	0.988174
NM_000643	AGL	3.8205e-05	2.88154e-05	9.37626e-05	0.0904949	0.00183889
NM_000644	AGL	9.36606e-06	6.69886e-06	7.33999e-05	1.33234e-05	0.248777
NM_000645	AGL	0.0944742	5.89024e-07	8.2333e-06	0.0390384	2.49855e-09
NM_000646	AGL	2.12583e-09	2.25153e-07	1.54144e-06	2.07437e-07	6.24476e-11
NM_000651	CR1	0.00205485	0.00852474	8.13676e-07	0	0.01477
NM_000655	SELL	0	3.18313e-06	3.76256e-06	0	0.0637069
NM_000657	BCL2	0.341227	4.15287	3.90427	5.80889	1.55102
NM_000660	TGFB1	32.355	75.6094	81.5703	90.0937	43.9039
NM_000661	RPL9	0.125038	2.78744e-06	0.0945874	0.160281	4.32597
NM_000662	NAT1	0.201065	0.19728	0.115652	0.0937422	0.116981
NM_000663	ABAT	1.42259e-17	3.03328e-19	7.88628e-19	0.0267012	1.51576e-17
NM_000665	ACHE	0.672688	0.384203	0.148307	0.475231	1.25767
NM_000666	ACY1	7.05803	1.8349	2.09462	2.84784	2.27504
NM_000667	ADH1A	0.0069763	0	0	1.44514e-30	0.0899107
NM_000668	ADH1B	0	0.0143273	0	0.00726888	0.242453
NM_000669	ADH1C	0.00761593	0.0252742	0	0	0.61258
NM_000670	ADH4	0	0	0.0105701	0	0
NM_000671	ADH5	12.3036	7.27068	7.60726	6.67349	10.7196
NM_000672	ADH6	0.000558402	0	0	0.0255261	0
NM_000673	ADH7	3.77241e-06	0	0	0	0
NM_000674	ADORA1	0.856297	0.935712	1.34639	3.3726	3.49979
NM_000675	ADORA2A	3.60725e-06	1.99988e-05	1.80047e-11	1.53953e-15	0.214148
NM_000676	ADORA2B	2.53831	5.20482	4.40104	5.1345	2.60653
NM_000677	ADORA3	0.0053712	0.0089534	0.0110092	0.00947999	0.0328454
NM_000678	ADRA1D	0.302079	0.390909	0.27691	0.423766	0.29817
NM_000679	ADRA1B	2.79796	1.58397	0.886673	1.09772	0.595408
NM_000680	ADRA1A	2.16468e-09	0.0345635	0.042813	0.0403856	0.115954
NM_000681	ADRA2A	0.367337	0.992299	0.528511	0.44556	0.494241
NM_000682	ADRA2B	0.45624	1.21119	1.02814	1.50473	1.74205
NM_000683	ADRA2C	2.10175	1.90743	1.94909	1.74528	0.534269
NM_000684	ADRB1	0.0172934	1.21277	1.24005	0.183837	0.294554
NM_000685	AGTR1	0.354414	2.27072e-05	0.258686	4.06514e-05	0.741321
NM_000686	AGTR2	7.85775	4.07327	8.33321	3.61874	4.19624
NM_000687	AHCY	36.1674	34.3138	48.4854	41.724	54.6717
NM_000688	ALAS1	3.58289	3.40384	3.64961	2.73337	9.93209
NM_000689	ALDH1A1	1.02344	0.23791	0.125374	0.0459165	2.4622
NM_000690	ALDH2	13.0301	17.2836	16.7928	15.2134	26.7213
NM_000691	ALDH3A1	0.000313768	0.00586726	0.0127272	0.00454365	0.0643562
NM_000692	ALDH1B1	6.10708	4.22003	2.98048	9.83247	3.22676
NM_000693	ALDH1A3	8.07279	5.20623	4.99691	5.30993	11.4742
NM_000694	ALDH3B1	0.370318	0.375914	0.514571	1.88232e-05	0.932225
NM_000695	ALDH3B2	9.68538e-06	0	0	0	0
NM_000696	ALDH9A1	15.1367	13.7072	14.5624	13.4873	16.14
NM_000697	ALOX12	0.181538	0.875596	0.633521	1.18929	0.435959
NM_000698	ALOX5	9.80419e-06	3.94024e-05	2.18355e-08	1.83659e-05	0.305168
NM_000699	AMY2A	0.124158	0.145776	0.365519	0.641801	0.291667
NM_000700	ANXA1	128.944	272.25	391.938	223.584	458.714
NM_000701	ATP1A1	139.468	187.122	232.287	174.785	188.099
NM_000702	ATP1A2	0.181113	0.219871	0.538138	0.147679	1.30434
NM_000704	ATP4A	0.00315802	0.00511036	0	0.0237684	0.00659792
NM_000705	ATP4B	0	0.0519175	0.162682	0.0289296	0.0493701
NM_000706	AVPR1A	0.20104	1.05871	1.71603	0.857384	0.825719
NM_000707	AVPR1B	0.0223625	0	0.0310041	0.0277913	0.0154191
NM_000709	BCKDHA	8.44792	22.4143	11.8167	14.4107	28.6473
NM_000710	BDKRB1	5.22065	31.1157	26.6425	6.43564	39.2536
NM_000712	BLVRA	16.1984	9.33461	10.3895	9.29334	24.5496
NM_000713	BLVRB	3.2589	10.6688	13.576	12.3314	25.8595
NM_000714	TSPO	55.0058	48.3291	93.5419	47.2277	84.5364
NM_000715	C4BPA	0	0	0	0	0.0291258
NM_000716	C4BPB	5.45033e-13	0	0	2.56716e-26	0
NM_000717	CA4	0	0.0268203	0.0855602	0.0152452	0.510111
NM_000718	CACNA1B	5.31626e-05	6.88745e-05	0.000181049	9.09519e-05	0.000100156
NM_000719	CACNA1C	3.85439e-07	0.602184	1.19806	0.236549	0.75184
NM_000720	CACNA1D	0.0272836	0.12001	0.158702	1.49654e-05	1.49119e-05
NM_000721	CACNA1E	6.86972e-06	0.000254709	6.62504e-06	6.24463e-06	0.000376604
NM_000722	CACNA2D1	3.68236	0.957034	0.872376	0.952479	0.990326
NM_000723	CACNB1	4.32024	11.3841	10.6048	9.64954	8.16978
NM_000724	CACNB2	7.07751e-30	1.10138e-45	0.0250175	9.06002e-44	2.67291e-39
NM_000725	CACNB3	0.452005	2.04895	2.65604	0.728629	1.93894
NM_000726	CACNB4	0.0508805	0.469219	0.504497	0.000112206	0.313721
NM_000727	CACNG1	0.0105617	0.0851627	0	0.621576	4.69178
NM_000728	CALCB	0.330119	0.115429	0.0954267	0.147188	0.193265
NM_000729	CCK	0.053573	0.0854516	0.106163	0.227844	0.914941
NM_000730	CCKAR	0.700472	0.0250783	0	0.0282989	0.0328018
NM_000732	CD3D	2.063e-06	0.0248207	0	0	0.538633
NM_000733	CD3E	0	0.0386293	0.0160878	0.0139017	0.258688
NM_000734	CD247	0.0130616	0.0265719	0.0266364	0.00266475	0.478743
NM_000735	CGA	0.17081	0	0	0	0.117692
NM_000737	CGB	0.0498237	0	0	0.124324	0
NM_000738	CHRM1	0.101116	0	0.00875588	0.0630569	0.00871826
NM_000739	CHRM2	1.07151e-41	9.32529e-08	0	2.13877e-06	1.14766e-55
NM_000740	CHRM3	0.26962	0.152732	0.190443	0.027819	0.120006
NM_000741	CHRM4	0.135227	0.202029	0.139978	0.311496	0.0404771
NM_000742	CHRNA2	0.0703224	0.0164885	0.0159187	0.223641	0
NM_000743	CHRNA3	0.311363	0.171859	0.0740747	0.116969	0.1099
NM_000744	CHRNA4	0.0380043	0.0215891	0.00293995	2.26181e-05	0.000295166
NM_000745	CHRNA5	1.39079	0.261772	0.378271	1.02688	0.106886
NM_000746	CHRNA7	1.2337	0.544846	1.03523	1.80204	0.107969
NM_000747	CHRNB1	1.12415	1.48111	1.11921	1.1003	3.31852
NM_000748	CHRNB2	0.0566365	0.0090512	0.0153396	0.037008	0.00383228
NM_000749	CHRNB3	0	0	0	0.0201095	0
NM_000750	CHRNB4	0.104358	0.0253746	3.15499e-07	0.0423369	0.0214829
NM_000751	CHRND	4.43844e-08	3.989e-06	8.38303e-07	8.23824e-07	2.17033
NM_000754	COMT	14.2608	10.1018	9.02511	10.9633	14.7978
NM_000755	CRAT	6.27514	4.58863	8.06277	3.64218	10.6324
NM_000756	CRH	0	0.0686099	0	0	0.0214857
NM_000757	CSF1	15.8212	12.7705	11.7729	4.94408	39.5077
NM_000758	CSF2	0.165596	0.752287	0.281559	0.110479	4.98005
NM_000759	CSF3	0.488508	2.20167	0.695197	3.92443e-08	12.1814
NM_000760	CSF3R	0.0146888	0.0480592	0.0372679	0.0110253	0.149791
NM_000761	CYP1A2	0.00718259	0.0118468	0	0.032734	0
NM_000762	CYP2A6	0	0.0202053	0	0.0574582	0
NM_000764	CYP2A7	1.56513e-05	0.0153224	2.76857e-05	3.32492e-05	0
NM_000765	CYP3A7	0.0191358	0	0.00977959	0.00834673	0.0100594
NM_000766	CYP2A13	0	0	0	0.0235097	0
NM_000767	CYP2B6	0.00753799	0.00621595	0	0.0134067	0
NM_000769	CYP2C19	0.0131718	0.0110084	0	0	0.0141137
NM_000770	CYP2C8	1.00514e-05	8.73834e-06	1.40881e-05	1.01087e-05	0.118225
NM_000771	CYP2C9	0	0.00907596	0.0111297	0	0.125614
NM_000772	CYP2C18	4.92737e-06	1.21087e-05	0	0.00675412	9.6383e-06
NM_000773	CYP2E1	0.0892596	0.260985	0.274453	0.274438	0.291543
NM_000774	CYP2F1	0.0295786	0	0.0304077	0.0274679	0
NM_000775	CYP2J2	0.130481	0.0437551	0.0426607	0.0368136	0.507699
NM_000777	CYP3A5	2.92526e-28	4.79689e-11	0.0625259	0.0507903	0.843359
NM_000778	CYP4A11	0	0.00679736	0	0	0
NM_000779	CYP4B1	0	0	0	0	0
NM_000780	CYP7A1	0.0191471	0.154	0.00759078	0.0129023	0.0542275
NM_000781	CYP11A1	0.0392619	0.0365426	0.0649681	1.59782e-06	6.45872e-06
NM_000782	CYP24A1	4.12482	0.153434	0.108586	0.27333	0.88739
NM_000783	CYP26A1	0.0592604	4.69284	0.830294	0.573572	0.924213
NM_000784	CYP27A1	3.44243	3.01544	3.97572	4.01891	7.05557
NM_000785	CYP27B1	1.00675	2.16341	1.13992	2.59126	0.731714
NM_000786	CYP51A1	28.8732	59.1867	46.2952	35.3227	22.6153
NM_000787	DBH	0.185173	0.086579	0.0857859	0.0545693	0.0860974
NM_000788	DCK	5.08961	2.58393	3.43468	2.67929	2.8005
NM_000789	ACE	0.287715	0.134962	0.32584	0.0808515	0.196228
NM_000790	DDC	4.76086e-09	2.2809e-08	4.22557e-13	0	0
NM_000791	DHFR	2.07791	0.638782	0.921392	0.666792	0.780066
NM_000792	DIO1	6.78283e-18	2.31899e-07	7.1554e-29	2.99416e-16	7.68436e-09
NM_000793	DIO2	0.0746413	0.119427	1.01669e-05	8.41054e-07	1.52884e-05
NM_000794	DRD1	0.236321	0.458161	0.311438	0.0935148	0.00680021
NM_000795	DRD2	1.65615e-05	1.78972e-05	4.08003e-05	2.94678e-05	2.68267e-05
NM_000796	DRD3	0	0	0	0	0
NM_000797	DRD4	0.295635	1.12761	0.873009	1.45793	1.02173
NM_000798	DRD5	0.0235667	0.0575447	0.0120449	0.0327541	0.108942
NM_000799	EPO	0.0350277	0.0283983	0.109179	0.0161463	0.0364216
NM_000800	FGF1	0.0198969	0.029049	8.50247e-16	3.87082e-13	6.35256e-12
NM_000801	FKBP1A	23.6021	7.09882	18.4698	5.37779	21.1306
NM_000802	FOLR1	0.0320178	0.0911427	0.000416901	5.26888e-06	0.121033
NM_000803	FOLR2	2.32322e-10	0.28896	0.442186	3.08173e-07	1.49762
NM_000804	FOLR3	0	0.0235838	0	0.111057	0
NM_000805	GAST	0	0	0	0.39004	0
NM_000806	GABRA1	1.63386e-08	4.98417e-12	1.61961e-07	0	0
NM_000807	GABRA2	0.623633	0.112623	0.0826185	0.00126878	0.240309
NM_000808	GABRA3	0.029358	0.133946	0.337086	0.00654566	0.136522
NM_000809	GABRA4	0.485006	0.379735	0.127176	0.821532	0.483378
NM_000810	GABRA5	0.069107	1.75277e-05	4.67181e-06	3.66816e-05	2.15348e-05
NM_000811	GABRA6	0	0	0	0	0
NM_000812	GABRB1	0.290407	0.0832836	0.0305321	0.123511	0.0413006
NM_000813	GABRB2	0.102723	0.105306	0.208236	0.047054	0.14839
NM_000814	GABRB3	0.231355	0.073241	0.0756509	2.53644e-06	1.40509e-07
NM_000815	GABRD	0.0836512	0.923997	1.41844	0.294932	0.780815
NM_000816	GABRG2	0.0023037	0	0	0	0
NM_000817	GAD1	0.0858677	0.0231694	0.0124094	0.0377772	0.0443615
NM_000818	GAD2	0.0301342	0	0	1.86834e-06	0
NM_000819	GART	14.172	6.0466	4.73599	7.17221	7.76355
NM_000820	GAS6	11.0829	31.6005	61.9768	34.761	58.3988
NM_000821	GGCX	6.14149	3.75669	4.29993	3.26656	2.64924
NM_000823	GHRHR	0	0.0250023	0	0	0
NM_000824	GLRB	1.13004	0.70078	0.954919	0.560301	0.556322
NM_000825	GNRH1	1.19049	4.39635	3.51888	2.55496	2.3086
NM_000826	GRIA2	0.0434146	0.048534	4.5898e-05	0.13372	1.54366e-05
NM_000827	GRIA1	2.35575e-08	1.35279e-13	3.11716e-06	6.60216e-10	2.25806e-09
NM_000828	GRIA3	0.000273638	0.984758	0.000361898	0.654457	0.460031
NM_000829	GRIA4	7.61364e-06	0.0377563	8.94153e-05	7.07577e-05	0.07373
NM_000830	GRIK1	8.64333e-07	2.23415e-05	0.0148128	0.0113404	2.8928e-06
NM_000831	GRIK3	0.368376	0.0167649	0.0169182	0.00371564	0.0489405
NM_000832	GRIN1	0.0225216	0.0049932	0	0.024468	0
NM_000833	GRIN2A	0.080527	0.0244609	0.0206346	0.00412521	0.00651135
NM_000834	GRIN2B	0.0129526	0.0348738	0.0438252	0.0148015	0.00342252
NM_000835	GRIN2C	0.000573592	0.00105823	0.00310322	8.9237e-05	0.00125525
NM_000836	GRIN2D	0.709831	2.41833	2.14561	1.89074	1.73507
NM_000837	GRINA	8.39438	12.5155	7.24846	9.30905	10.9661
NM_000839	GRM2	0.0826786	0.219122	0.223623	0.248934	0.18634
NM_000840	GRM3	0.0252837	0	0.0154831	0.00903392	0.0052316
NM_000841	GRM4	1.26913	1.06307	0.0988607	0.752977	0.316255
NM_000842	GRM5	0.000919481	0.00547722	0.00220596	0.00123017	0.00116656
NM_000843	GRM6	0.120781	0.0256112	0.100483	0.0388251	0.0198214
NM_000844	GRM7	0.133603	0.00840749	0	0	0.00519807
NM_000845	GRM8	0.129465	1.04468e-05	0.02769	0.0431226	0.00565552
NM_000846	GSTA2	0	0	0	0	0
NM_000847	GSTA3	0	0	0	0	0
NM_000848	GSTM2	2.30255	8.23268	22.4291	7.44944	14.5884
NM_000849	GSTM3	2.44719	4.01675	3.10835	6.4727	5.51203
NM_000850	GSTM4	0.930172	0.781329	1.83199	0.574313	1.32154
NM_000851	GSTM5	2.1752	2.80047	9.36549	4.45508	7.06209
NM_000852	GSTP1	180.897	183.38	246.07	219.302	220.297
NM_000853	GSTT1	6.15156	0.630171	7.77285	7.05365	8.06468
NM_000854	GSTT2	0.449626	1.95142	2.98378	1.06684	3.01065
NM_000855	GUCY1A2	0.154597	0.169083	0.414581	1.09382e-05	0.406171
NM_000856	GUCY1A3	1.54057e-17	0.0473441	0.191278	1.94479e-09	3.78466e-08
NM_000857	GUCY1B3	0.846192	0.960912	1.4484	0.619344	3.15011
NM_000858	GUK1	8.58618	23.6617	28.8561	18.9742	31.1305
NM_000859	HMGCR	38.2722	63.8706	38.7957	36.0955	25.1701
NM_000860	HPGD	0.129888	2.50345e-05	9.426e-06	5.11316e-05	0.793358
NM_000861	HRH1	0.218172	0.0997754	0.123372	1.31106	0.136419
NM_000862	HSD3B1	0.0062557	0	0	0	0
NM_000863	HTR1B	0.0264671	0.0213336	0.0539943	0.121072	0
NM_000864	HTR1D	0.033628	0.0418029	0.0171939	0.0147693	0.00852271
NM_000865	HTR1E	0	0	0	0	0
NM_000866	HTR1F	0.0108732	0	0.0212405	0.0119042	0.00718396
NM_000867	HTR2B	0.141504	0.118886	0.141369	0.257734	0.071779
NM_000868	HTR2C	0	0	0	0	0
NM_000869	HTR3A	3.95125e-07	0	0	0	1.10502e-05
NM_000870	HTR4	0.00626908	0	0	0	0
NM_000871	HTR6	0.0250551	0.121075	0.103016	0.0534688	0.092738
NM_000872	HTR7	0.0421422	0.0475438	0.0273084	0.0509398	0.0295201
NM_000873	ICAM2	0.598711	0.507733	1.06468	0.0863231	2.58514
NM_000874	IFNAR2	2.19207	1.4448	1.15427	0.706541	4.08618
NM_000875	IGF1R	7.0615	12.2298	6.83624	9.86074	3.79484
NM_000876	IGF2R	27.9906	26.3544	21.4491	15.8143	23.0332
NM_000877	IL1R1	68.5296	27.7285	40.8133	53.5249	42.8429
NM_000878	IL2RB	0.111286	0.538312	0.298654	0.795019	0.921371
NM_000879	IL5	0	0.0217717	0	0.0225841	0
NM_000880	IL7	1.64366e-10	1.17417e-12	3.876e-09	1.93846e-11	1.13419e-05
NM_000882	IL12A	0.161152	0.396259	0.482162	0.443084	0.308685
NM_000883	IMPDH1	0.0866331	0.285408	0.640178	1.2259e-09	0.578863
NM_000884	IMPDH2	58.0368	117.169	145.54	112.422	179.055
NM_000885	ITGA4	1.50534	0.951482	0.3782	0.442219	0.519095
NM_000887	ITGAX	0.540691	0.567887	0.150548	0.330016	0.575501
NM_000888	ITGB6	0.000112823	6.74741e-12	0.000208893	3.4423e-15	1.03692e-13
NM_000889	ITGB7	2.06396	1.15404	1.50293	1.87779	0.628762
NM_000890	KCNJ5	0.017188	0.0281922	0.0432801	0.050709	0.0291374
NM_000891	KCNJ2	0.438636	1.4664	1.4319	0.358982	0.606125
NM_000892	KLKB1	0.15623	0.0214043	0.0258587	0.0147148	0.0351118
NM_000893	KNG1	0	0	0	0	0
NM_000894	LHB	0.0752949	0	0	0.349322	0
NM_000895	LTA4H	9.49205	31.4862	31.0066	23.51	31.381
NM_000896	CYP4F3	0.000472656	0.00241125	0	0.000613906	0.00760826
NM_000898	MAOB	12.6152	1.35029	0.98948	0.929141	4.90792
NM_000899	KITLG	6.81041	12.2848	8.74015	4.66925	6.87223
NM_000900	MGP	196.291	190.351	234.84	243.525	199.131
NM_000901	NR3C2	0.230956	0.210233	0.230409	0.133644	0.447284
NM_000902	MME	0.463012	2.42563	2.49122	1.08788	1.54256
NM_000903	NQO1	6.42786	1.27178	0.924277	1.17875	1.82704
NM_000904	NQO2	11.9532	6.92557	10.2795	11.9271	15.2912
NM_000905	NPY	0.270829	1.29185	0.44235	1.04003	3.51197
NM_000906	NPR1	0.635232	0.993167	2.54719	0.57257	2.93148
NM_000908	NPR3	0.239192	0.264524	0.516989	0.277762	0.0788694
NM_000909	NPY1R	0.435917	1.15596	1.84034	0.290884	1.18098
NM_000910	NPY2R	0.00643964	0	0.0127406	0	0.0191424
NM_000911	OPRD1	1.52609	3.1859	0.147854	0.632743	0
NM_000912	OPRK1	0.125605	0.381232	0.690716	0.10198	0.454924
NM_000913	OPRL1	0.09857	0.141383	0.419855	0.0943684	0.0131428
NM_000914	OPRM1	0	0	0	0	0
NM_000915	OXT	0.849696	2.89053	1.67392	4.04165	1.82948
NM_000916	OXTR	0.610899	0.281751	0.223101	0.268451	1.34761
NM_000917	P4HA1	25.4659	161.316	136.239	133.131	89.0124
NM_000918	P4HB	310.494	567.935	543.536	414.093	480.612
NM_000919	PAM	9.90855	12.1808	15.0761	11.3753	15.303
NM_000920	PC	3.10503	1.19561	1.49929	2.307	3.79247
NM_000921	PDE3A	4.68042	1.41716	1.69817	1.34935	2.92687
NM_000922	PDE3B	1.47145	0.40621	1.38859	0.261974	0.529749
NM_000923	PDE4C	0.0822311	1.44138e-11	0.0422774	0.125659	1.08626e-12
NM_000924	PDE1B	0.214527	0.938591	0.581538	0.398936	0.451345
NM_000925	PDHB	28.1322	16.1512	12.9784	13.8764	19.6403
NM_000926	PGR	2.1091e-21	7.82205e-19	5.14567e-14	2.43541e-19	0
NM_000927	ABCB1	0.0967599	0.0756424	0.0290015	0.0642582	0.0465238
NM_000928	PLA2G1B	0.0260168	0.58137	0.108038	0.79879	0.969195
NM_000929	PLA2G5	0.0309022	0	0.0252096	0.0215688	0.0375575
NM_000930	PLAT	3.31084	4.67477	2.43075	3.84837	17.8798
NM_000932	PLCB3	2.74248	2.64019	2.75166	1.64411	2.54193
NM_000933	PLCB4	1.62528	1.79388	1.90785	2.4055	2.46523
NM_000934	SERPINF2	8.31436e-07	0.000146894	3.74426e-06	2.50335e-06	2.03487e-06
NM_000935	PLOD2	66.8294	94.8186	69.9856	158.061	54.8719
NM_000936	PNLIP	0.006784	0	0	0.0120818	0.0143154
NM_000937	POLR2A	38.8589	54.7361	37.12	57.5076	18.5826
NM_000938	POLR2B	30.2802	25.0657	17.1159	23.7957	21.1487
NM_000939	POMC	2.71385	2.11986	2.05888	3.07135	2.12473
NM_000940	PON3	0.661244	0.157756	0.297708	0.328311	0.62885
NM_000941	POR	13.5189	9.1347	11.5373	9.79994	12.648
NM_000942	PPIB	475.246	451.099	630.563	449.418	669.102
NM_000943	PPIC	27.4832	17.6379	44.4054	11.3405	26.6414
NM_000944	PPP3CA	8.32582e-06	0.110433	0.118835	0.0907145	0.500256
NM_000945	PPP3R1	30.6355	43.9565	53.8874	44.7905	37.6496
NM_000946	PRIM1	2.14238	1.2834	1.95524	1.39541	2.18936
NM_000947	PRIM2	2.09488	1.05772	1.67086	1.0329	1.24225
NM_000948	PRL	0.0428865	0.0700604	2.6906e-06	0.157489	2.91758e-06
NM_000949	PRLR	0.361366	0.0409318	0.0492281	0.177066	0.0455737
NM_000950	PRRG1	4.24047e-05	1.59874e-06	6.17585e-08	5.45582e-08	8.4662e-07
NM_000951	PRRG2	0.311403	0.132807	0.152587	0.119413	0.0758807
NM_000952	PTAFR	0.228824	0.147653	5.28335e-05	0.000286143	4.46756e-05
NM_000953	PTGDR	0.153243	0.0798428	0.156847	0.0596776	0.0431007
NM_000954	PTGDS	2.39108	0.580795	1.64478	0.806912	2.97617
NM_000955	PTGER1	0.222461	0.25663	0	0.347176	0.105869
NM_000956	PTGER2	22.1066	23.0964	29.8702	22.154	25.6294
NM_000958	PTGER4	1.49436	10.262	9.26823	3.8131	3.75414
NM_000959	PTGFR	1.54113	1.11168	0.781302	0.486553	2.29098
NM_000960	PTGIR	0.41107	1.11634	1.68994	0.52291	7.55765
NM_000961	PTGIS	3.97957	3.14186	4.19284	1.8682	4.21594
NM_000962	PTGS1	1.28756	7.52148	4.38067	3.95835	3.5524
NM_000963	PTGS2	22.6219	143.059	151.732	93.4817	356.026
NM_000964	RARA	0.5069	6.90713	3.69467	3.31797	2.70248
NM_000965	RARB	0.419579	2.61468	1.57958	1.32858	3.20936
NM_000966	RARG	28.1202	39.6278	50.4589	37.4703	42.9482
NM_000967	RPL3	191.91	579.134	836.417	569.929	935.758
NM_000968	RPL4	161.961	434.029	615.697	411.934	634.668
NM_000969	RPL5	180.415	541.876	828.566	576.788	1024.34
NM_000970	RPL6	42.0333	142.333	224.162	136.905	216.348
NM_000971	RPL7	22.5898	53.1476	85.9364	53.4426	116.224
NM_000972	RPL7A	80.0662	176.64	275.01	184.786	316.067
NM_000973	RPL8	712.414	1266.82	2457.55	1369.05	2430.06
NM_000975	RPL11	496.675	1001.49	1841.03	1098.88	2010.01
NM_000976	RPL12	21.1625	51.1075	75.7146	58.0707	105.786
NM_000977	RPL13	28.76	99.3132	153.446	100.71	164.142
NM_000978	RPL23	236.182	557.707	908.688	658.583	1318.42
NM_000979	RPL18	350.809	885.576	1327.11	900.212	1524.48
NM_000980	RPL18A	60.3969	150.601	209.755	144.815	219.936
NM_000981	RPL19	337.203	635.079	985.433	668.09	1101.89
NM_000982	RPL21	0.00527914	15.4221	8.90402	6.35955	19.3172
NM_000983	RPL22	38.6838	89.3337	155.188	101.195	161.482
NM_000984	RPL23A	32.7686	80.691	112.093	71.0187	132.236
NM_000985	RPL17	12.0013	66.1825	77.0643	55.1248	112.984
NM_000986	RPL24	82.3388	202.28	313.821	202.901	319.801
NM_000987	RPL26	164.75	408.415	611.234	406.349	747.566
NM_000988	RPL27	552.27	870.821	1474.29	1002.55	1953.03
NM_000989	RPL30	507.003	1192.61	2006.73	1269.25	2636.29
NM_000990	RPL27A	21.2899	42.1243	60.8892	33.9852	62.5331
NM_000991	RPL28	14.3865	32.3292	46.9343	27.9128	62.2026
NM_000992	RPL29	223.836	473.361	793.161	455.172	919.162
NM_000993	RPL31	168.018	434.402	705.402	467.505	1082.08
NM_000994	RPL32	60.2162	96.43	156.103	108.86	180.008
NM_000995	RPL34	24.0681	96.6005	126.334	92.9354	178.112
NM_000996	RPL35A	402.681	999.58	1731.22	1047.44	2123.61
NM_000997	RPL37	60.1805	153.074	235.395	120.661	313
NM_000998	RPL37A	1256.09	2525.54	3894.17	2842.64	5490.88
NM_000999	RPL38	453.146	816.51	1327.18	879.691	1660.73
NM_001000	RPL39	88.0078	184.261	317.607	204.768	406.478
NM_001001	RPL36AL	185.768	201.689	238.227	180.496	315.284
NM_001001132	ITSN1	4.15162	2.71985	3.112	2.59829	3.03954
NM_001001290	SLC2A9	1.93085e-05	0.00207968	0.000572143	0.0917606	0.00461016
NM_001001317	PRSS58	0	0	0	0	0
NM_001001323	ATP2B1	5.90875e-06	0.103675	1.08535e-05	0.202617	0.162388
NM_001001325	SPINK14	0	0	0	0	0
NM_001001329	PRKCSH	9.73711	15.6957	19.8895	9.28028	12.8628
NM_001001330	REEP3	18.5695	9.20608	9.18853	15.2123	15.0819
NM_001001331	ATP2B2	2.38035e-05	4.86507e-05	5.22909e-05	4.49042e-05	6.55815e-05
NM_001001342	BLOC1S2	1.11975e-05	0.513211	0.0102621	3.08482e-05	1.26929e-05
NM_001001343	FNDC9	0.0458156	0.0589301	0.0310903	0.115852	0.0104772
NM_001001344	ATP2B3	6.45612e-06	0.0103746	0.227962	0.00205662	0.111491
NM_001001346	CLDN20	0.131119	0.338319	0.169533	0.410339	0.226057
NM_001001349	NKIRAS2	0.871108	0.00514513	0.447847	1.927	0.00219533
NM_001001389	CD44	1.67471	1.1264	0.662935	1.97633	2.37708
NM_001001390	CD44	0.874228	3.59422e-05	0.0816495	0.337956	1.05615
NM_001001391	CD44	81.5858	127.681	131.733	166.798	353.734
NM_001001392	CD44	5.20493e-10	6.13544e-37	2.7625	7.29878e-19	2.72334e-29
NM_001001394	DNAJB3	0	0	0	0	0
NM_001001395	LMO3	1.98238e-18	2.69201e-21	1.76579e-09	9.76273e-14	3.6041e-20
NM_001001396	ATP2B4	0.517012	3.1101	3.22737	1.81438	2.358
NM_001001410	TSR3	26.3084	12.6024	12.0841	13.614	15.5262
NM_001001411	ZNF676	0.00627101	0	0	0	0.00659441
NM_001001412	CALHM1	0.0274981	0.0056524	0.00720177	0.00632393	0
NM_001001413	GOLGA6L1	0	0	0.00362908	0	0
NM_001001414	NCCRP1	0.0742758	0.429291	0.0836662	0.0492756	0.674687
NM_001001415	ZNF429	1.10383	0.255668	0.148201	0.229261	0.326205
NM_001001417	TBC1D3B	1.22473	2.29613	2.14537	1.64854	1.48133
NM_001001418	TBC1D3C	0.078288	1.70092	0.0715836	2.48448	1.64677
NM_001001419	SMAD5	0.539941	0.671202	0.18136	0.51937	2.11106e-05
NM_001001420	SMAD5	8.58664	10.9312	12.1962	12.3151	9.39229
NM_001001430	TNNT2	1.55661e-08	7.45416e-09	4.63925e-07	4.17302e-08	1.39754e-07
NM_001001431	TNNT2	3.65803e-06	0.521492	8.58429e-06	0.132795	4.36986
NM_001001432	TNNT2	0.00900996	1.6143e-06	4.33178e-05	3.89949e-06	1.97927e-06
NM_001001433	STX16	6.35128e-05	0.269402	2.93677e-08	0.000956167	1.26447e-06
NM_001001435	CCL4L1	1.00233	5.05734	2.84468	2.19825	11.5363
NM_001001436	C16orf87	5.15923	13.6386	14.9781	6.4298	10.351
NM_001001437	CCL3L3	7.15006e-05	0.00105676	0.00410599	0.520178	0.000979034
NM_001001438	LSS	0.868255	0.793714	0.550958	0.667816	0.82521
NM_001001479	SLC35E4	11.0135	28.0159	35.5632	13.5663	16.564
NM_001001480	KRTAP5-5	0	0	0	0	0.0282208
NM_001001481	UBE2W	0.276172	0.374517	0.0884194	0.549076	0.78376
NM_001001483	ZDHHC13	2.30112	0.612895	0.725279	0.643518	2.17739
NM_001001484	PTER	0.0897382	0.00458692	0.126558	0.165545	0.231258
NM_001001485	ATP2C1	1.87746	2.14263	2.38042	1.82792	0.882923
NM_001001486	ATP2C1	4.25315	4.54467	3.03608	4.20967	3.03046
NM_001001487	ATP2C1	2.8262	3.59845	3.94379	4.07976	3.16416
NM_001001502	SNCB	5.75726e-07	0.291506	0.108443	0.571519	3.41172e-06
NM_001001503	NDUFV3	3.53183	4.19101	3.31018	5.2275	7.96434
NM_001001520	HDGFRP2	12.3261	5.9393	9.61054	5.83923	10.4501
NM_001001521	UGP2	18.2165	8.82898	8.39024	13.5545	18.345
NM_001001522	TAGLN	0.861113	1.79408	3.0094	3.48974	1.318
NM_001001523	RORC	0.0257644	0.0373325	0.0266574	0.108014	6.96835e-06
NM_001001524	TM6SF2	0.550856	0.360643	0.266906	0.254816	0.435761
NM_001001547	CD36	2.41747e-06	5.13046e-06	6.2725e-08	2.58289e-07	0.532545
NM_001001548	CD36	0.149297	0.192827	0.28572	0.110647	1.59631
NM_001001549	GRB10	0.0546817	2.8495	1.6514	0.464824	0.39278
NM_001001550	GRB10	1.11352	2.67295	1.78615	1.84423	2.59632
NM_001001551	IDNK	0.000170913	0.255515	0.130939	6.48181e-05	0.706819
NM_001001552	LEMD1	7.09831e-29	3.05606e-08	2.78322e-08	1.81789e-18	0.136909
NM_001001555	GRB10	1.74736	11.5211	14.5896	3.34875	1.72366
NM_001001556	GALK2	1.5791	0.935204	1.26692	1.15781	1.54381
NM_001001557	GDF6	0.397535	0.634796	0.30746	0.141616	0.288907
NM_001001560	GGA1	1.97111	1.33903	1.40652	0.000418916	0.634373
NM_001001561	GGA1	1.81376	1.43402	1.66005	0.991029	0.702792
NM_001001563	TIMM50	16.5681	11.8411	12.6416	13.7032	13.5719
NM_001001567	PDE9A	0.250122	0.178965	0.971317	1.25598	1.0861
NM_001001568	PDE9A	2.34154e-10	0.39131	0.0496938	4.5054e-09	1.67765
NM_001001569	PDE9A	2.03316e-25	7.17986e-11	1.01344e-11	2.08326e-18	2.83514e-12
NM_001001570	PDE9A	1.03356e-40	9.44234e-26	3.59775e-35	1.91469e-36	4.58609e-33
NM_001001571	PDE9A	0.216082	2.16408e-06	1.07977e-06	0.0350261	5.14963e-10
NM_001001572	PDE9A	5.41684e-09	4.90732e-10	3.78965e-15	5.79244e-12	3.08939e-09
NM_001001573	PDE9A	0.0158023	0.178199	0.0950204	3.29724e-10	4.59153e-14
NM_001001574	PDE9A	8.6253e-13	1.83935e-14	9.65172e-22	1.41356e-16	5.76504e-16
NM_001001575	PDE9A	0.135247	7.32882e-11	8.91694e-12	2.18841e-10	4.62251e-08
NM_001001576	PDE9A	5.83128e-31	0.317483	0.00569294	3.9078e-19	1.95551e-08
NM_001001577	PDE9A	1.51044e-17	4.44108e-20	2.177e-25	1.76716e-25	9.67418e-23
NM_001001578	PDE9A	3.51785e-14	7.13496e-20	1.38426e-15	7.77147e-18	7.41875e-10
NM_001001579	PDE9A	1.06192e-27	0.0789023	6.57332e-29	1.65016e-26	1.25597e-20
NM_001001580	PDE9A	1.6017e-06	0.225285	0.000644056	1.81011e-11	6.37911e-05
NM_001001581	PDE9A	2.64608e-10	0.350496	0.356725	0.0697983	0.00146566
NM_001001582	PDE9A	0.0113898	1.55201e-07	2.37309e-09	2.29688e-05	0.26948
NM_001001583	PDE9A	2.79357e-13	4.24497e-19	4.71356e-16	8.60191e-12	5.38314e-11
NM_001001584	PDE9A	5.07603e-27	2.69152e-14	6.43452e-24	1.01096e-27	8.19376e-22
NM_001001585	PDE9A	2.0093e-38	0.000290857	2.01529e-30	6.90706e-37	4.44266e-15
NM_001001653	MED8	0.665296	2.59413	1.20208	2.69089	0.965584
NM_001001655	ALKBH2	1.02814	3.08374	2.11835	0.995488	2.49227
NM_001001656	OR9A4	0	0	0	0	0
NM_001001657	OR2Y1	0	0	0	0	0
NM_001001658	OR9A2	0.0162728	0	0	0	0
NM_001001659	OR2A14	0	0	0	0.057558	0.0331365
NM_001001660	LYRM5	2.94785	2.28882	4.1628	4.35942	4.04165
NM_001001661	ZNF425	1.06239	0.6801	0.341793	0.792204	0.39578
NM_001001662	ZNF782	0.710595	0.428935	0.281132	0.453199	0.319637
NM_001001663	TMEM211	0	0	0	0.0636329	0
NM_001001664	SPOPL	6.15982	14.3817	12.8267	13.6481	7.53487
NM_001001665	CYP27C1	9.68761	5.51776	3.81418	4.75608	3.02748
NM_001001666	ANO7	0	0	0	0.0523011	0
NM_001001667	OR6V1	0	0	0	0	0
NM_001001668	ZNF470	2.10636	4.08073	3.0664	3.58711	0.993148
NM_001001669	ARHGEF37	0.246767	0.196034	0.105726	0.167212	0.148962
NM_001001670	SPATA31D1	0	0	0	0	0
NM_001001671	MAP3K15	0.00455765	0.0592933	0.0626438	0.0233784	0.0312501
NM_001001673	RNASE9	0	0	0	0	0
NM_001001674	OR4F15	0	0	0	0	0
NM_001001676	LCN9	0	0	0	0	0
NM_001001683	MED11	4.98838	1.57673	1.41409	1.99852	4.67032
NM_001001694	IL17REL	0.0478162	0.0569261	0.0203252	0.127379	0.172089
NM_001001701	C4orf3	17.7822	48.2145	45.0384	43.2861	39.4452
NM_001001709	C9orf170	0.266649	0.0273875	0.0383946	0.0655924	0.0338658
NM_001001710	FAM166A	0.0536346	0.188696	0.244155	0.199235	0.112701
NM_001001711	DDI1	0.00450699	0	0	0	0
NM_001001712	LCN10	0.0455019	0.0831504	0.0319129	0.177824	0.075163
NM_001001713	SH3BGR	0.9573	1.1286	0.772234	0.84592	1.8317
NM_001001715	FARP1	0.39006	1.50286	2.29505	1.88877	1.15143
NM_001001722	CDY2B	0	0	0	0	0
NM_001001732	CC2D2B	0.0184168	1.8486e-62	0.0489782	8.56331e-178	4.50193e-79
NM_001001734	ATP1A4	0	0	0.0375911	0	0.0268712
NM_001001740	RFWD2	2.24379	2.57215	2.05452	2.44033	2.83481
NM_001001786	BLID	0.143943	0.235741	0.345517	0.368782	0.118567
NM_001001788	RAET1G	0.452904	0.985279	0.594852	0.44883	1.46895
NM_001001790	TOMM5	51.8107	49.6808	74.1414	70.4644	60.3171
NM_001001791	C10orf55	0.0901811	0.133894	0.155546	0.0780152	0.501377
NM_001001794	DENND6B	1.34761	1.94335	2.57338	1.48046	1.57207
NM_001001795	C8orf82	6.03119	5.66733	7.21234	5.65209	5.74388
NM_001001802	OR2A42	0.312745	0.180237	0.264367	0.0870602	0.362217
NM_001001821	OR2T34	0	0	0	0	0
NM_001001824	OR2T27	0	0	0	0	0
NM_001001827	OR2T35	0	0	0	0	0
NM_001001850	STX19	0.00716929	0	0.043537	0.0241464	0.0307561
NM_001001851	ITIH5	0.732082	1.53553	5.15683	2.98477	3.31154
NM_001001852	PIM3	50.419	277.892	275.556	165.553	403.858
NM_001001872	C14orf37	2.25675	2.1657	3.83498	2.34081	2.16997
NM_001001874	TPD52L3	0	0	0	0	0
NM_001001875	TPD52L3	0	0.0130748	0	0	0
NM_001001877	HSFY2	0	1.2804e-48	0	0.0192493	0
NM_001001888	VCX3B	0.0278836	0	0.0152031	0	0
NM_001001890	RUNX1	18.2111	14.4854	10.3559	28.1821	25.4631
NM_001001891	ANO7	0.224235	1.05688	0.769244	0.887101	0.385698
NM_001001894	TTC3	13.9652	16.0037	20.7007	17.6366	14.5866
NM_001001895	UBASH3A	5.84251e-06	0.100374	1.65304e-05	8.70008e-06	0.051754
NM_001001912	OR4E2	0	0	0	0	0
NM_001001913	OR52N1	0	0	0	0	0
NM_001001914	OR2G3	0	0	0	0	0
NM_001001915	OR2G2	0	0	0	0	0
NM_001001916	OR52J3	0	0	0	0	0
NM_001001917	OR56A1	0	0	0	0	0
NM_001001918	OR14C36	0	0	0	0	0
NM_001001919	OR13C4	0	0	0	0	0
NM_001001920	OR4C15	0	0	0	0	0
NM_001001921	OR5AS1	0	0	0	0	0
NM_001001922	OR52N5	0	0	0	0	0
NM_001001923	OR5C1	0.0168591	0	0	0.0310513	0.0354031
NM_001001924	MTUS1	3.30928	1.7068	1.83796	6.17075	2.55272
NM_001001925	MTUS1	1.19603	1.42797	1.11874	4.43593	1.59586
NM_001001928	PPARA	2.10532	1.89407	1.91259	2.41107	2.15949
NM_001001931	MTUS1	7.39249e-06	0.28162	0.283973	0.400976	0.0877432
NM_001001933	LHX8	0	8.09384e-07	1.01089e-06	0	0
NM_001001935	ATP5A1	1.02353	5.07562	8.0644	2.85833	5.62375
NM_001001936	AFAP1L2	1.60989	3.24373	2.34949	2.17878	3.74742
NM_001001937	ATP5A1	0.00055139	0.825976	0.969393	0.000845641	0.00122728
NM_001001938	C9orf47	0.000321934	0.000373598	0.0005722	0.000540038	0.000458033
NM_001001952	OR5D18	0	0	0	0	0
NM_001001953	OR10G9	0	0	0	0	0
NM_001001954	OR5A2	0	0	0	0	0
NM_001001955	OR4C13	0	0	0	0	0
NM_001001956	OR13C9	0	0	0	0	0
NM_001001957	OR2W3	0.171339	0	0.0654108	0	0
NM_001001958	OR7G3	0	0	0	0	0
NM_001001959	OR11L1	0	0	0	0	0
NM_001001960	OR5W2	0	0	0	0	0
NM_001001961	OR13C3	0	0	0	0	0
NM_001001963	OR2L8	0	0	0	0	0
NM_001001964	OR2T11	0	0	0	0	0
NM_001001965	OR4D5	0	0	0	0	0
NM_001001966	OR14A16	0	0	0	0	0
NM_001001967	OR5D13	0	0	0	0	0
NM_001001968	OR6S1	0	0	0	0	0
NM_001001971	FAM13C	0.106421	0.234547	0.255006	0.121357	0.429008
NM_001001973	ATP5C1	26.9116	7.69671	8.17409	14.4527	15.6946
NM_001001974	PLEKHA1	2.52191	4.45267	2.64714	2.7576	1.398
NM_001001975	ATP5D	22.5597	24.319	33.0652	21.6046	33.0011
NM_001001976	ATE1	1.04467	1.59235	1.43728	2.20463	1.43116
NM_001001991	PAMR1	6.34943	27.6058	65.3066	12.7844	34.9783
NM_001001992	USP16	7.01457	6.19951	6.23749	9.50539	6.74915
NM_001001994	GPM6B	5.01017	5.24599	8.89934	2.29146	5.35362
NM_001001995	GPM6B	2.48385	1.7157	3.25453	1.09569	2.14023
NM_001001996	GPM6B	1.2357e-09	1.79176e-08	2.95839e-07	3.90691e-08	5.02117e-07
NM_001001998	EXOSC10	15.7317	13.4846	12.2695	10.586	11.9177
NM_001002	RPLP0	37.8203	127.887	153.219	127.033	187.15
NM_001002000	GMPR2	1.56392	1.87131	1.5146	1.14798	1.95665
NM_001002001	GMPR2	3.83296	2.08146	1.55285	1.72371	0.97393
NM_001002002	GMPR2	2.95721	4.62473	4.68843	3.74229	7.03932
NM_001002006	NT5C1B	1.77473e-08	5.71188e-10	4.89592e-12	1.13726e-06	3.52444e-06
NM_001002009	NT5C3A	3.74119	10.3276	7.12003	10.6974	6.85671
NM_001002010	NT5C3A	0.836563	2.56859	1.3741	0.0502229	0.439788
NM_001002017	HCFC1R1	4.73005	29.1902	44.6455	28.3942	18.168
NM_001002018	HCFC1R1	15.1384	39.1502	75.5576	38.6005	44.9262
NM_001002019	PUS1	2.62658	1.49731	0.00201189	2.82375	2.31586
NM_001002020	PUS1	3.31487	0.0656313	2.8049	0.926939	0.152635
NM_001002026	CLDN18	0.000106258	2.30169e-05	3.10413e-07	0.00473885	0.0449095
NM_001002027	ATP5G1	25.2911	9.69399	20.7184	15.303	26.5291
NM_001002029	C4B	0.348171	0.322369	0.496149	0.0664837	0.0708655
NM_001002030	ECHDC1	1.39726	5.03645e-05	0.0122166	0.000123141	0.000137662
NM_001002031	ATP5G2	2.98013	1.41935	7.02769	1.80309	1.59573
NM_001002032	HN1	0.00388097	6.96051e-06	10.2093	9.20508	3.98632e-06
NM_001002033	HN1	4.03307e-200	0.0885999	2.04783e-83	0.044601	0.105257
NM_001002034	FAM109B	14.7032	11.5025	9.78315	15.0944	17.4218
NM_001002035	DEFB108B	0	0	0	0	0
NM_001002036	ASTL	0.0673764	0.70067	0.666413	2.67831	0.120975
NM_001002231	KLK2	0	0	0	6.10112e-08	0
NM_001002235	SERPINA1	0.476144	0.448202	0.310938	0.241388	1.31142
NM_001002236	SERPINA1	2.1869e-17	0.558703	0.00159033	0.244906	2.06893
NM_001002243	AFTPH	1.28157	6.00412	5.33937	3.6203	5.0414
NM_001002244	ANAPC11	0.706265	2.05653	1.94185	1.61184	1.53175
NM_001002245	ANAPC11	6.89388	4.80162	11.0239	9.50352	15.6778
NM_001002246	ANAPC11	5.92177	7.46829	7.29145	7.57016	9.85053
NM_001002247	ANAPC11	6.08753	4.37614	9.81408	5.19662	8.77816
NM_001002248	ANAPC11	4.24765	5.47878	7.79455	4.00442	11.0987
NM_001002249	ANAPC11	0.127124	0.222903	0.127754	0.444559	0.340344
NM_001002251	ARL6IP4	12.9622	11.3831	20.0025	12.7735	21.1432
NM_001002252	ARL6IP4	3.44335	6.37386	6.08544	5.4008	5.22328
NM_001002254	AWAT2	0.00578845	0	0	0	0
NM_001002255	SUMO4	0.174613	1.89832	1.99971	0.887087	0.622643
NM_001002257	LCLAT1	1.89886	1.08932	0.789382	0.784028	0.741947
NM_001002258	ATP5G3	0.809256	0.295515	0.793744	0.676778	0.475846
NM_001002259	CAPRIN2	0.600141	0.118987	0.156604	0.127255	0.285572
NM_001002261	ZFYVE27	7.66916e-08	0.000529164	0.0280211	6.88625e-05	0.82835
NM_001002262	ZFYVE27	5.34643	3.8984	2.26631	3.31642	4.68769
NM_001002264	EPSTI1	0.0709531	2.98352e-06	8.37935e-07	2.88663e-06	1.0903e-06
NM_001002265		0.141884	0.227279	6.51401e-09	0.11507	0.287829
NM_001002266	MARCH8	1.74022e-05	2.20633e-05	0.171969	0.650362	0.251486
NM_001002269	EXOSC3	1.63862	0.414953	0.744336	1.37357	0.8364
NM_001002273	FCGR2B	0.00485892	0	0.019869	0.0431157	0.0381614
NM_001002274	FCGR2B	0.0420486	0	0.00141141	0.00300953	0.0686674
NM_001002275	FCGR2B	1.49295e-13	0	5.79325e-07	5.65033e-10	8.47428e-08
NM_001002292	WLS	7.55659	3.69442	7.06273	4.04817	4.53197
NM_001002294	FMO3	0.00075606	0	0.00531617	0.000352663	0.000431433
NM_001002295	GATA3	1.31487	0.00388511	0.00338925	0.130524	0.000879123
NM_001002296	GOLGA7	2.50796	2.28015	1.91246	1.59669	2.27017
NM_001002755	NFU1	8.76107	4.88618	6.52798	4.27454	9.49004
NM_001002756	NFU1	0.000312264	2.68691e-06	3.44346e-06	1.12187e-08	4.28052e-05
NM_001002758	PRY2	0	0	0	0	0
NM_001002759	SFR1	3.28291	0.0371484	0.00158901	0.0029214	0.000530275
NM_001002761	BPY2C	0	0	0	0	0
NM_001002762	DNAJB12	5.81361	3.18117	2.88866	4.32937	4.721
NM_001002796	MCTP1	1.41614	1.51549	2.16686	1.05214	2.50901
NM_001002800	SMC4	12.8627	9.88375	8.21334	11.0684	8.39977
NM_001002810	PDE4DIP	2.14099e-257	0.192287	3.9293e-32	0.524132	8.94578
NM_001002811	PDE4DIP	4.94886	4.96761	5.52504	6.09541	2.01468
NM_001002812	PDE4DIP	2.41116e-158	1.35294e-14	1.82324e-74	1.30572e-38	0.0818005
NM_001002814	RAB11FIP1	0.475228	0.730454	0.508436	0.232418	0.0755353
NM_001002836	ZNF787	18.5215	31.1571	34.7629	26.7734	22.8528
NM_001002837	INPP5J	0.162209	0.311356	0.284812	0.372164	0.106229
NM_001002838	WNK3	1.10089	0.973137	1.03292	0.923514	0.335434
NM_001002841	MYL4	8.87522e-06	1.4044e-05	5.05501e-05	5.32929e-05	1.88099
NM_001002843	ZNF280D	0.722521	1.38277e-05	0.666225	0.406063	0.688699
NM_001002844	ZNF280D	1.81066	2.29092	3.38903	2.787	2.50409
NM_001002857	ANXA2	74.9635	18.0124	32.0621	43.3884	23.7036
NM_001002858	ANXA2	5.93002	0.281987	4.42604	2.54685	2.60719
NM_001002860	BTBD7	7.3482	5.55674	5.10014	4.69151	3.1776
NM_001002862	DERL3	0.254806	0.295849	0.0301644	0.223673	0.0216571
NM_001002876	CENPM	0.629684	0.423876	1.1342e-05	3.88547e-05	1.95033e-05
NM_001002877	THOC5	2.39306	1.8804	1.83366	1.68817	1.42204
NM_001002878	THOC5	0.565648	0.0726479	0.339503	0.124772	0.153133
NM_001002879	THOC5	0.4744	0.326551	0.233813	0.203109	0.0925736
NM_001002880	CBY1	0.571321	0.0609824	0.376867	0.685509	0.327782
NM_001002901	FCRLB	0.182322	0.188611	0.330508	0.148462	0.145648
NM_001002905	OR8G1	0	0	0	0	0
NM_001002907	OR8K1	0	0	0	0	0
NM_001002909	GPATCH8	8.9849	11.5783	7.14419	11.5712	5.87014
NM_001002911	GPR139	0.0243541	0	0.0491275	0	0
NM_001002912	C1orf173	0.0457507	0.00186479	0.00456852	0.00392455	0.00237099
NM_001002913	PTRH1	6.67997	3.09233	3.02832	4.41967	6.59911
NM_001002914	KCTD11	3.09417	9.82957	6.91918	9.76255	7.21013
NM_001002915	IGFL2	2.8461e-07	4.85361e-07	0.0678583	0.0840168	8.39488e-07
NM_001002916	H2BFWT	0	0	0	0	0
NM_001002917	OR8D1	0	0	0	0	0
NM_001002918	OR8D2	0	0	0	0	0
NM_001002919	FAM150B	4.26449	9.88854	10.019	8.91915	9.01537
NM_001002920	POTEA	0	0	0	0	0
NM_001002923	IGFL4	0.0245488	0	0	0	0
NM_001002925	OR5AP2	0	0	0	0	0
NM_001002926	TWISTNB	6.60207	9.45592	9.46882	7.77293	4.417
NM_001003	RPLP1	154.294	314.377	476.559	384.206	645.301
NM_001003395	TPD52L1	1.40811	1.4662	0.97666	1.71943	5.92689e-06
NM_001003396	TPD52L1	11.1474	8.37075	5.29414	8.76804	5.66476
NM_001003397	TPD52L1	18.0169	26.5548	21.0798	27.2875	27.0862
NM_001003398	BICD1	1.84184	0.655015	0.595785	0.723249	0.328686
NM_001003406	CACNA1I	0.0410598	0.167843	0.0951854	0.171075	0.104447
NM_001003407	ABLIM1	0.347181	1.79577	2.73592	1.83547	2.46175
NM_001003408	ABLIM1	2.65505e-10	4.64614e-09	3.12745e-09	2.45353e-07	1.00033e-15
NM_001003443	OR56A3	0	0	0	0	0
NM_001003652	SMAD2	1.7792	1.5306	1.05819	1.19772	1.39797
NM_001003665	C1orf95	0.185934	0.0948372	0.159951	0.0737703	0.43805
NM_001003674	LDLRAD4	0.000183482	0.136617	0.000411524	0.0211651	0.0961435
NM_001003675	LDLRAD4	0.105143	0.123126	0.314288	0.20726	0.212367
NM_001003676	C11orf49	2.0121	1.07792	0.946567	0.973768	0.586508
NM_001003677	C11orf49	1.42014e-05	0.213503	0.648518	0.00115852	0.16267
NM_001003678	C11orf49	0.676723	0.223738	0.155901	0.279741	0.279411
NM_001003679	LEPR	0.441419	0.594282	0.416644	1.00216e-08	0.686823
NM_001003680	LEPR	3.91593e-26	1.54261e-19	1.5988e-22	2.57946e-37	4.82405e-94
NM_001003681	HMGXB4	5.08597	6.89508	4.07313	8.14857	4.12386
NM_001003682	TMEM200B	1.17969	4.07976	6.23051	2.873	4.55737
NM_001003683	PDE1A	0.0305474	9.03419e-10	1.63698e-05	1.00761e-07	5.56689e-82
NM_001003684	UQCR10	4.70179	3.5943	3.524	3.59468	4.28637
NM_001003688	SMAD1	4.98056	7.01532	5.3633	3.65512	9.88272
NM_001003690	MAD2L1BP	1.84287e-06	3.0609e-06	0.0919676	0.333296	0.0934473
NM_001003692	ZMAT5	4.50322	2.66144	2.46705	1.9016	5.26275
NM_001003693	LY6G6F	0.0537	0.0219918	0.0570807	0.250336	0.0576518
NM_001003694	BRPF1	1.91416	1.45033	1.79719	2.83123	0.782336
NM_001003696	ATP5J	11.9528	4.49381	3.06759	4.78977	2.18398
NM_001003697	ATP5J	19.3419	14.3872	15.5948	16.3368	23.2009
NM_001003698	RREB1	1.34522	4.18403	3.17614	1.56868	1.8501
NM_001003699	RREB1	2.26333	2.81916	2.41614	4.20529	1.0692
NM_001003700	RREB1	0.115239	0.482942	2.99109e-05	7.90709e-06	7.41824e-48
NM_001003701	ATP5J	1.17113	0.924723	1.82928	1.11953	1.16906
NM_001003702	ARHGEF35	3.3879	3.07455	2.42817	4.04709	7.24351
NM_001003703	ATP5J	8.19675	5.21034	6.32437	5.52088	12.1778
NM_001003704	MTFP1	5.77251e-06	0.906483	0.878135	1.13987	2.04277
NM_001003712	OSBPL8	9.16259	4.55907	4.28982	4.54612	4.23679
NM_001003713	ATP5J2	30.3143	15.4599	23.0141	19.2525	33.6268
NM_001003714	ATP5J2	3.63605	1.32348	0.714421	0.447519	1.60848
NM_001003715	RECQL5	0.0816966	0.0931489	3.1436e-05	0.137458	1.45006e-06
NM_001003716	RECQL5	0.109322	0.137333	0.138034	0.368405	0.0654711
NM_001003722	GLE1	3.2689	1.66951	1.48241	1.85606	2.03747
NM_001003745	OR10A3	0	0	0	0	0
NM_001003750	OR8I2	0	0	0	0	0
NM_001003760	KLHL31	0.349235	0.206769	0.228957	0.199277	0.357756
NM_001003785	ATP5H	5.31941e-07	0.505483	1.22061	0.685778	2.14773e-06
NM_001003786	STRADA	0.39868	1.07558	0.714183	0.302464	2.75048
NM_001003787	STRADA	6.47776e-08	4.31869e-06	4.29483e-05	5.73726e-07	4.33489e-07
NM_001003788	STRADA	2.1687	0.534439	1.42993	1.37671	3.25089e-05
NM_001003789	RABL2B	1.86192	2.51089e-06	0.84341	3.48983e-08	3.34831e-06
NM_001003790	ERLIN2	0.518375	0.253648	0.362225	0.34655	0.200686
NM_001003791	ERLIN2	1.89496e-06	2.94908e-06	1.32495e-06	1.22497e-05	0.0425616
NM_001003792	RBMS3	0.205335	1.10704	2.00779	0.808571	1.59744
NM_001003793	RBMS3	0.151477	0.190264	0.140119	0.0027166	0.192657
NM_001003794	MGLL	31.5663	8.89206	8.10097	11.3596	18.3034
NM_001003796	NHP2L1	46.8572	47.2447	58.6456	55.6224	59.9398
NM_001003799	TARP	0	0	0	0	0.0716524
NM_001003800	BICD2	1.31298	2.24284	4.30946	1.31179	1.42791
NM_001003801	SMARCD3	8.7927	8.51202	8.78814	7.91816	8.14903
NM_001003802	SMARCD3	0.457808	0.0055043	0.000870835	0.00105736	0.00559987
NM_001003803	ATP5S	0.636583	0.974582	1.0309	0.62677	1.16534
NM_001003805	ATP5S	0.276515	5.46321e-28	0.0565214	0.256739	0.0628225
NM_001003809	DLGAP1	3.18384e-06	8.50945e-07	8.88469e-07	7.40579e-06	0.00227359
NM_001003810	HNRNPD	12.2813	33.3252	25.9634	32.1434	30.5031
NM_001003811	TEX11	1.33972e-05	0	0	1.97358e-05	4.28649e-05
NM_001003818	TRIM6	2.67629e-05	0.215846	0.162322	1.017e-12	0.0992063
NM_001003819	TRIM6-TRIM34	1.30734e-16	2.58419e-26	8.1315e-29	2.43573e-40	3.13034e-23
NM_001003827	TRIM34	1.66678e-07	5.50699e-18	0.258961	0.107895	4.05576e-08
NM_001003828	PARVB	0.089549	0.035859	4.26869e-22	4.08959e-22	4.90262e-37
NM_001003841	SLC6A19	0	0.0105702	0	0.00396426	0.00435976
NM_001003845	SP5	0.0780301	0.060918	0	0	0.0944942
NM_001003891	MED15	5.08439	5.33373	4.74596	4.99522	10.0264
NM_001003892	DUPD1	0	0.0355517	0	0	0.426464
NM_001003894	CDY1B	0	0	0	0	0
NM_001003895	CDY1B	0	0	0	0	0
NM_001003897	MANBAL	16.3691	13.6379	12.1145	15.9413	15.1886
NM_001003927	EVI2A	0.0535215	6.83332e-23	3.77333e-23	1.63635e-20	8.0677e-33
NM_001003931	PARP3	2.24701	0.567996	0.904386	1.12172	1.20853
NM_001003936	TXNDC8	0	0	0	0	0
NM_001003937	TSPYL6	0.00716817	0.00595564	0.0147067	0.01261	0
NM_001003938	HBM	0.28122	1.75398	0.275568	0.0865365	11.7917
NM_001003940	BMF	3.17014	3.79534	1.69553	3.74696	4.26174
NM_001003941	OGDH	0.034294	0.647588	1.01461	0.711962	0.610642
NM_001003942	BMF	0.179445	0.251494	0.000387053	0.789899	0.345661
NM_001003943	BMF	1.02859	1.77663	0.906197	0.00347048	2.34547
NM_001003954	ANXA13	6.81316e-06	0	0	0	0
NM_001003962	CAPNS1	34.142	24.8757	43.8823	23.7554	36.5919
NM_001004	RPLP2	843.81	1714.54	2633.3	1711.47	3012.23
NM_001004019	FBLN2	0.000214621	0.807636	2.58634	0.168216	2.98921
NM_001004023	DYRK3	0.295509	3.45707	3.09641	3.18801	3.13902
NM_001004051	GPRASP2	3.13018	2.06959	0.972019	2.85083	3.42398
NM_001004052	OR52B2	0	0	0	0	0
NM_001004055	LRRC29	0.000288357	6.99648e-05	4.9169e-05	0.228033	0.458832
NM_001004056	GRK4	0.0133057	6.24208e-06	0.117031	0.312777	0.112746
NM_001004057	GRK4	0.476497	0.233426	0.250174	0.0636101	0.144384
NM_001004058	OR8K5	0	0	0	0	0
NM_001004059	OR4S2	0	0	0	0	0
NM_001004060	NOMO2	6.37621e-06	4.45941e-06	0.0628809	1.00065e-05	4.10701e-06
NM_001004063	OR4K1	0	0	0	0	0
NM_001004064	OR8J3	0	0	0	0	0
NM_001004065	AKAP2	3.28058	13.4821	14.4857	7.78071	15.0208
NM_001004067	NOMO3	23.9704	12.0396	16.3033	14.6607	13.2157
NM_001004105	GRK6	2.16547	4.87355	3.89465	3.62165	3.63024
NM_001004106	GRK6	6.12655	8.8341	6.00997	11.7781	10.831
NM_001004124	OR4P4	0	0	0	0	0
NM_001004125	TUSC1	15.4922	9.57726	10.3673	11.8803	11.252
NM_001004127	ALG11	7.35813	4.18961	3.97601	5.73247	3.5773
NM_001004128	QSOX1	19.8114	30.3128	35.3125	28.4402	45.2762
NM_001004134	OR10AD1	0.0460291	0.152826	0	0.191123	0
NM_001004135	OR2A12	0	0	0	0	0
NM_001004136	OR2T2	0	0	0	0	0
NM_001004137	OR52M1	0	0	0	0	0
NM_001004195	OR4F4	0	0	0	0	0
NM_001004196	CD200	0.250197	0.154222	0.230632	3.9523e-05	2.86474e-05
NM_001004297	OR13A1	0.00578722	0.00952279	0.0236494	0.0204163	0.0468417
NM_001004298	C10orf90	0.04788	0.0424782	0.0920776	0.0627412	0.0605736
NM_001004301	ZNF813	0.59216	0.257554	0.181608	0.417821	0.130161
NM_001004303	C1orf168	0.0104835	0	0	0.00449564	0.0108843
NM_001004304	ZNF740	7.55547	5.4427	4.0609	5.7842	6.88167
NM_001004306	CCDC144NL	0.044231	0.0809258	0.136287	0.0810298	0.0159463
NM_001004308	ZCCHC16	0.00363417	0	0	0	0
NM_001004309	ZNF774	0.459419	0.332481	0.121037	0.272387	0.614832
NM_001004310	FCRL6	0.023266	0.00779105	0.00994154	0.0515405	0
NM_001004311	FIGLA	0	0	0	0	0
NM_001004312	RTP2	0	0	0	0	0
NM_001004313	TMEM220	1.67783	1.05792	1.21611	1.59204	1.33141
NM_001004316	LEKR1	0.00409935	3.99855e-10	0	0.0117957	0
NM_001004317	LIN28B	0.012009	0.0101274	0	0	0
NM_001004318	PAPL	0.00774557	0.00627731	0.0159171	0.00709543	0.0398117
NM_001004319	VHLL	0.103454	0.0210352	0	0.0230112	0
NM_001004320	AGMO	0.0098524	0.032977	0.0292843	0.0331599	0.0489005
NM_001004323	C7orf61	0.690828	1.27387	1.66637	1.14158	0.832736
NM_001004325	KRTAP5-2	3.16853e-20	0.0275139	1.68803e-24	0.113943	6.67515e-13
NM_001004326	SLC22A20	5.54208e-05	0.046217	0.0413649	0.14528	0.0204047
NM_001004328	ZNF705A	0.00290573	0	0.0232028	0.00494101	0
NM_001004329	DBX2	0.654285	0.0852724	0.0368599	0.196019	0.119515
NM_001004330	PLEKHG7	0.00615357	0.00523038	0	0	0
NM_001004333	RNASEK	60.3345	96.2813	106.387	74.5112	159.544
NM_001004334	GPR179	0.0201314	0.0166531	0.0170409	0.0335165	0.00651435
NM_001004339	ZYG11A	0.0357333	0.0126996	0.0102816	0.013227	0
NM_001004340	FCGR1B	0.0933481	0.0859534	9.0956e-05	0.155464	9.68781e-19
NM_001004341	ETV3L	0.103316	0.416364	0.310824	0.260239	0.0833974
NM_001004342	TRIM67	0.276894	0.0807885	0.0244622	0.0570751	0.0298038
NM_001004343	MAP1LC3C	0.875568	13.7606	12.0265	2.23421	8.58471
NM_001004351	SPDYE3	0.219517	0.10057	0.108919	0.192512	0.259539
NM_001004352	LOC100506422	0	0	0	0	0
NM_001004353	C9orf173	3.01471e-06	0.252568	4.84921e-09	1.95599e-09	1.31008e-05
NM_001004354	NRARP	1.22344	10.2341	11.3179	7.38504	2.55119
NM_001004356	FGFRL1	60.7715	47.3305	58.4626	31.0489	7.95366
NM_001004358	FGFRL1	4.78097	13.3045	0.0474124	0.0235164	0.0247729
NM_001004360	DPP10	0.000686077	2.77176e-05	0.0872195	8.17914e-05	5.60104e-05
NM_001004416	UMODL1	0.0271276	0.0240373	0.0570648	0.0468886	0.0308283
NM_001004419	CLEC2D	0.217789	0.28191	1.89153e-08	0.0975002	1.08235
NM_001004426	PLA2G6	3.57355e-05	3.57859e-05	6.10483e-05	4.16764e-05	8.8672e-05
NM_001004431	METRNL	28.5317	73.3296	90.2685	79.4237	80.7799
NM_001004432	LINGO4	0.0091716	0	0.00953951	0	0
NM_001004434	SLC30A2	0.117467	0.403402	0.108344	1.17607	2.59509e-05
NM_001004439	ITGA11	3.97576	3.77597	13.5183	2.27462	3.19702
NM_001004440	FAM19A3	0.118279	0.147367	7.92688e-05	0.37079	0.107415
NM_001004441	ANKRD34B	0.0758046	0.0660936	0.0238085	0.0964447	0.0301371
NM_001004450	OR1B1	0	0	0	0	0.0347011
NM_001004451	OR1J1	0	0	0	0	0
NM_001004452	OR1J4	0	0	0	0	0
NM_001004453	OR1L6	0	0	0	0	0
NM_001004454	OR1L8	0.0158873	0	0	0	0.0653876
NM_001004456	OR1M1	0	0	0	0	0
NM_001004457	OR1N2	0	0	0	0	0
NM_001004458	OR1S1	0	0	0	0	0
NM_001004459	OR1S2	0	0	0	0	0
NM_001004460	OR10A2	0	0	0	0	0
NM_001004461	OR10A6	0	0	0	0	0
NM_001004462	OR10G4	0	0	0	0	0
NM_001004463	OR10G7	0	0	0	0	0
NM_001004464	OR10G8	0	0	0	0	0
NM_001004465	OR10H4	0	0	0	0	0
NM_001004466	OR10H5	0	0	0	0.163768	0
NM_001004467	OR10J3	0	0	0	0	0
NM_001004469	OR10J5	0	0	0	0	0
NM_001004470	ST8SIA6	0.120722	0.0264604	0	0.0274796	0.0652145
NM_001004471	OR10Q1	0	0	0	0	0
NM_001004472	OR10R2	0	0	0	0	0
NM_001004473	OR10K1	0	0	0	0	0
NM_001004474	OR10S1	0	0	0	0	0
NM_001004475	OR10T2	0	0	0	0	0
NM_001004476	OR10K2	0	0	0	0	0
NM_001004477	OR10X1	0	0	0	0	0
NM_001004478	OR10Z1	0	0	0	0	0
NM_001004479	OR11H4	0	0	0	0.0270365	0
NM_001004480	OR11H6	0.0151295	0	0	0	0
NM_001004481	OR13C2	0	0	0	0	0
NM_001004482	OR13C5	0	0	0	0	0
NM_001004483	OR13C8	0	0	0	0	0
NM_001004484	OR13D1	0	0	0	0	0
NM_001004485	OR13F1	0	0	0	0	0
NM_001004486	OR13H1	0	0	0	0	0
NM_001004487	OR13J1	0.0160893	0.0254796	0.0332237	0.0597112	0.0327729
NM_001004488	OR2A25	0.0153026	0	0	0	0
NM_001004489	OR2AG1	0.0137015	0	0	0.0249545	0.02859
NM_001004490	OR2AG2	0.0431652	0.0235389	0	0.0779866	0
NM_001004491	OR2AK2	0	0	0	0	0
NM_001004492	OR2B11	0	0	0	0.0871245	0
NM_001004684	OR2D3	0.0155563	0.0256291	0	0.0532689	0
NM_001004685	OR2F2	0	0	0	0	0
NM_001004686	OR2L2	0.0248943	0.0206633	0	0	0
NM_001004687	OR2L3	0	0	0	0	0
NM_001004688	OR2M2	0	0	0	0	0
NM_001004689	OR2M3	0	0	0	0	0
NM_001004690	OR2M5	0	0	0	0	0
NM_001004691	OR2M7	0	0	0	0	0
NM_001004692	OR2T12	0	0	0	0	0
NM_001004693	OR2T10	0	0	0	0	0
NM_001004694	OR2T29	0	0	0	0	0
NM_001004695	OR2T33	0.0163291	0	0	0	0
NM_001004696	OR2T4	0	0	0	0	0
NM_001004697	OR2T5	0	0	0	0	0
NM_001004698	OR2W5	0	0	0	0	0
NM_001004699	OR2Z1	0	0	0	0	0
NM_001004700	OR4C11	0	0	0	0	0
NM_001004701	OR4C16	0	0	0	0	0
NM_001004702	OR4C3	0	0	0	0	0
NM_001004703	OR4C46	0	0	0	0	0
NM_001004704	OR4C6	0	0	0	0	0
NM_001004705	OR4D10	0	0	0	0	0
NM_001004706	OR4D11	0	0	0	0	0
NM_001004707	OR4D2	0	0	0.0307042	0.052349	0
NM_001004708	OR4D6	0	0	0	0	0
NM_001004711	OR4D9	0	0	0	0	0
NM_001004712	OR4K14	0	0	0	0	0
NM_001004713	OR1I1	0	0	0	0	0
NM_001004714	OR4K13	0	0	0	0	0
NM_001004715	OR4K17	0	0	0	0	0
NM_001004717	OR4L1	0	0	0	0	0
NM_001004719	OR4M2	0	0	0	0	0
NM_001004720	NCK2	4.16271e-06	8.8178e-06	1.01107e-05	7.82079e-06	1.58601e-05
NM_001004722	NCK2	3.56959	7.37324	8.08743	7.41766	17.8168
NM_001004723	OR4N2	0	0	0	0	0
NM_001004724	OR4N5	0	0	0	0.0303249	0
NM_001004725	OR4S1	0	0	0	0	0
NM_001004726	OR4X1	0	0	0	0	0
NM_001004727	OR4X2	0	0	0	0	0
NM_001004728	OR5A1	0	0	0	0	0
NM_001004729	OR5AN1	0	0	0	0	0
NM_001004730	OR5AR1	0	0	0	0	0
NM_001004731	OR5AU1	0.0127748	0	0	0.0684323	0
NM_001004733	OR5B12	0	0	0	0.0227421	0.0531674
NM_001004734	OR14I1	0	0	0	0	0
NM_001004735	OR5D14	0	0	0	0	0
NM_001004736	OR5K1	0.0151798	0	0	0	0
NM_001004737	OR5K2	0.256759	0.253567	0.151924	0.153749	0.0300307
NM_001004738	OR5L1	0	0	0	0	0
NM_001004739	OR5L2	0	0	0	0	0
NM_001004740	OR5M1	0	0	0	0	0
NM_001004741	OR5M10	0	0	0	0	0
NM_001004742	OR5M3	0	0	0	0	0
NM_001004743	OR5M9	0	0	0	0	0
NM_001004744	OR5R1	0	0	0	0	0
NM_001004745	OR5T1	0	0	0	0	0
NM_001004746	OR5T2	0	0	0	0	0
NM_001004747	OR5T3	0	0	0	0	0
NM_001004748	OR51A2	0	0	0	0	0
NM_001004749	OR51A7	0	0	0	0	0
NM_001004750	OR51B6	0	0	0	0	0
NM_001004751	OR51D1	0	0	0	0	0
NM_001004752	OR51F1	0	0	0	0	0
NM_001004753	OR51F2	0	0	0	0	0
NM_001004754	OR51I2	0	0	0	0	0
NM_001004755	OR51L1	0	0	0	0	0
NM_001004756	OR51M1	0	0	0	0	0
NM_001004757	OR51Q1	0	0	0	0	0
NM_001004758	OR51S1	0	0	0	0	0
NM_001004759	OR51T1	0	0	0	0	0
NM_001004760	OR51V1	0	0	0	0	0
NM_001005	RPS3	37.6242	115.863	148.395	92.0258	221.62
NM_001005160	OR52A5	0	0	0	0	0
NM_001005161	OR52B4	0	0	0	0	0
NM_001005162	OR52B6	0.0170149	0	0	0	0
NM_001005163	OR52D1	0	0	0	0	0
NM_001005164	OR52E2	0	0	0	0	0
NM_001005165	OR52E4	0	0	0	0	0
NM_001005167	OR52E6	0	0	0	0	0
NM_001005168	OR52E8	0	0	0	0	0
NM_001005169	OR52I1	0	0	0	0.0245799	0
NM_001005170	OR52I2	0	0	0	0	0
NM_001005171	OR52K1	0	0	0	0	0
NM_001005172	OR52K2	0	0	0	0	0
NM_001005173	OR52L1	0.0135579	0	0	0	0
NM_001005174	OR52N2	0	0	0	0	0
NM_001005175	OR52N4	0	0	0	0	0
NM_001005176	SP140	0.0162471	0	0	0	1.18555e-143
NM_001005177	OR52R1	0.0148358	0	0	0	0
NM_001005178	OR52W1	0.0412324	0.0226052	0	0.0248721	0
NM_001005179	OR56A4	0	0	0	0	0
NM_001005180	OR56B1	0	0	0	0	0
NM_001005181	OR56B4	0.0425354	0.0232871	0	0	0
NM_001005182	OR6C1	0	0	0	0	0
NM_001005183	OR6C76	0	0	0	0	0
NM_001005184	OR6K6	0	0	0	0	0
NM_001005185	OR6N1	0	0	0	0	0
NM_001005186	OR6Q1	0	0	0	0	0
NM_001005187	OR6T1	0	0	0	0	0
NM_001005188	OR6X1	0	0	0	0	0
NM_001005189	OR6Y1	0	0	0	0	0
NM_001005190	OR7A10	0	0	0	0	0
NM_001005191	OR7D4	0	0	0	0	0
NM_001005192	OR7G1	0	0	0	0	0
NM_001005193	OR7G2	0	0	0	0	0
NM_001005194	OR8A1	0	0.0221917	0	0	0
NM_001005195	OR8B12	0	0	0	0	0
NM_001005196	OR8B4	0	0	0	0	0
NM_001005197	OR8D4	0	0	0	0	0
NM_001005198	OR8G5	0.0130881	0	0	0	0
NM_001005199	OR8H1	0	0	0	0	0
NM_001005200	OR8H2	0	0	0	0	0
NM_001005201	OR8H3	0	0	0	0	0
NM_001005202	OR8K3	0	0	0	0	0
NM_001005203	OR8S1	0	0.0221037	0	0.0237895	0
NM_001005204	OR8U1	0	0	0	0	0
NM_001005205	OR8J1	0	0	0	0	0
NM_001005207	TRIM37	0.221855	0.0589877	0.158377	0.035802	0.164408
NM_001005209	TMEM198	3.99755	9.56297	6.43747	5.50012	3.58898
NM_001005210	LRRC55	0.0376504	0.0156521	0.0115881	0.00998894	0.0427635
NM_001005211	OR9I1	0	0	0	0	0
NM_001005212	OR9Q1	0	0	0	0	0
NM_001005213	OR9G1	0	0	0	0	0
NM_001005214	LRRC52	0.0101617	0.0339812	0.0428544	0.0186906	0.0430844
NM_001005216	OR2J3	0	0	0	0	0
NM_001005217	FRG2	0.00514754	0	0	0.00897027	0
NM_001005218	OR5B21	0	0	0	0	0.0333493
NM_001005221	OR4F29	0	0.0273191	0	0.0288322	0
NM_001005226	OR2B3	0	0	0	0.0218116	0
NM_001005234	OR1L3	0	0	0	0	0
NM_001005235	OR1L4	0	0	0	0	0
NM_001005236	OR1L1	0	0	0	0	0
NM_001005237	OR51G1	0	0	0	0	0
NM_001005238	OR51G2	0	0	0	0	0
NM_001005239	OR11H1	0	0	0	0	0
NM_001005240	OR4F17	0	0	0	0	0
NM_001005241	OR4N4	0	0	0	0	0
NM_001005242	PKP2	0.513926	0.00763957	0.000827053	0.152046	0.229971
NM_001005243	OR9K2	0	0	0	0	0
NM_001005245	OR5M11	0	0	0	0	0
NM_001005270	OR4C12	0	0	0	0	0
NM_001005271	CHD3	8.70465	13.6328	15.0946	11.5982	12.6294
NM_001005272	OR4A5	0	0	0	0	0
NM_001005273	CHD3	2.22799e-05	3.98996e-05	4.07186e-05	4.96738e-05	0.000102031
NM_001005274	OR4A16	0	0	0	0	0
NM_001005275	OR4A15	0	0	0	0	0
NM_001005276	OR2AE1	0.0572792	0.0234799	0.0598233	0.0255005	0
NM_001005277	OR4F16	0.0163985	0	0.0339491	0.0288322	0
NM_001005278	OR6N2	0	0	0	0	0
NM_001005279	OR6K2	0	0	0	0	0
NM_001005280	OR10A7	0	0	0	0	0
NM_001005281	OR6B1	0	0	0	0	0
NM_001005282	OR5M8	0	0	0	0	0
NM_001005283	OR9Q2	0	0	0	0	0
NM_001005284	OR9G4	0	0	0	0	0
NM_001005285	OR2AT4	0	0	0	0	0
NM_001005286	OR6F1	0	0	0.0349346	0	0
NM_001005287	OR2A1	0.501125	0.154583	0.132346	0.058173	0.428821
NM_001005288	OR51I1	0	0	0	0	0
NM_001005289	OR52H1	0	0.0265351	0	0	0
NM_001005290	PSRC1	1.06676	0.589211	0.504491	0.464753	0.954056
NM_001005291	SREBF1	2.17312	3.82211	2.24867	2.17874	4.36032e-05
NM_001005323	OR5AK2	0	0	0	0	0
NM_001005324	OR10V1	0	0	0	0	0
NM_001005325	OR6M1	0.0157995	0	0	0	0
NM_001005326	OR4F6	0	0	0	0.028897	0
NM_001005327	OR6K3	0	0	0	0	0
NM_001005328	OR2A7	0.156873	0.125461	0.0634316	0.107591	0.285757
NM_001005329	OR51A4	0	0	0	0	0
NM_001005332	MAGED1	14.3568	12.0761	9.40744	7.13831	11.3597
NM_001005333	MAGED1	0.88642	0.63978	0.768751	0.436709	0.377334
NM_001005335	HNRNPL	29.469	31.5777	42.2709	30.1588	47.1283
NM_001005336	DNM1	0.88596	0.408735	1.89578	0.000744779	0.000487054
NM_001005337	PKP1	0.932577	2.95479	1.54849	0.451028	2.8444
NM_001005338	OR5H1	0	0	0	0	0
NM_001005339	RGS10	4.5447	28.4967	49.9578	26.8667	63.4533
NM_001005340	GPNMB	1.03604	3.46277	11.4169	1.28854	4.4186
NM_001005353	AK4	1.77819	5.22502	4.87795	4.42735	1.92122
NM_001005354	PRR13	3.07688	0.619048	0.00051371	1.58417	7.30423
NM_001005356	POTEG	0	0	0	0	0
NM_001005360	DNM2	7.75209e-06	9.96085e-06	1.72753e-05	6.53994e-06	8.93899e-06
NM_001005361	DNM2	1.91073e-06	1.10784e-05	1.48983e-05	2.73199e-05	8.36847e-06
NM_001005362	DNM2	4.50181	5.95048	8.15638	6.60861	6.61822
NM_001005365	POTEA	0	0	0	0	0
NM_001005366	KDM2B	0.214722	0.451915	0.421907	0.533769	0.286524
NM_001005367	TTYH1	0.216625	9.29982e-76	2.1047e-05	1.41255e-26	0.00216048
NM_001005368	ZNF32	0.857472	0.407216	0.149588	0.320782	0.271476
NM_001005369	MTIF2	0.625471	0.11995	0.035893	0.320354	0.160087
NM_001005373	LRSAM1	1.13666	0.588955	0.655175	0.756578	0.880642
NM_001005374	LRSAM1	1.36794e-06	0.000257524	0.0195315	0.00137664	0.568184
NM_001005375	DAZ4	0	0	0	0	0
NM_001005376	PLAUR	13.1525	8.30918	6.10946	9.96751	9.19786
NM_001005377	PLAUR	5.11721	2.88042	3.29645	3.45487	4.54483
NM_001005386	ACTR2	7.43662e-05	0.000158197	0.00018536	0.000118477	0.000336277
NM_001005388	NFASC	0.0516458	0.0792039	0.384075	3.50877e-16	0.105671
NM_001005389	NFASC	0.000353777	0.000119353	0.00092053	8.6594e-07	1.47034e-10
NM_001005404	YPEL2	5.3436	19.3859	21.8982	12.6675	16.3695
NM_001005405	KRTAP5-11	0	0	0	0	0
NM_001005407	CACNA1H	2.0585	2.06825	2.08118	1.50755	1.96672
NM_001005408	NEURL4	1.59353	1.06973	1.14562	6.95967e-05	0.142298
NM_001005409	SF3A1	4.63678e-06	1.0742e-05	1.07735e-05	1.59171e-05	1.33188e-05
NM_001005413	ZWINT	1.96463	1.17738	1.5696	1.09379	0.889929
NM_001005415	MARCH2	0.489545	0.783758	1.33231	0.000747819	1.94545
NM_001005416	MARCH2	0.10352	1.50471e-05	8.50717e-06	0.0583539	0.23524
NM_001005417	B4GALT2	8.62134	4.40764	7.52119	12.8572	23.2262
NM_001005463	EBF3	2.74975	3.31762	5.73537	1.8679	5.48887
NM_001005464	HIST2H3A	0.249957	0.63874	0.565798	0.376069	0.241116
NM_001005465	OR10G3	0.0157208	0	0	0	0
NM_001005466	OR10G2	0	0	0	0.0301519	0
NM_001005467	OR8B3	0	0	0	0	0
NM_001005468	OR8B2	0	0	0	0	0
NM_001005469	OR5B3	0	0	0	0.0269921	0
NM_001005470	OR4B1	0	0	0	0	0
NM_001005471	OR2T6	0	0	0	0	0
NM_001005473	PLCXD3	0.0108915	0.00229846	0.00268589	0	0.00272634
NM_001005474	NFKBIZ	1.30251	8.02176	2.28335	2.51137	12.5609
NM_001005476	PKP4	6.96644	5.23585	7.8176	6.63104	6.94795
NM_001005479	OR5H6	0	0	0	0	0
NM_001005480	OR2A2	0	0	0.0289592	0	0.0572917
NM_001005482	OR5H2	0	0	0	0	0
NM_001005483	OR4K5	0	0	0	0	0
NM_001005484	OR4F5	0	0	0	0	0
NM_001005486	OR4K15	0	0	0	0	0
NM_001005487	OR13G1	0	0	0	0	0
NM_001005489	OR5B17	0	0	0	0	0
NM_001005490	OR6C74	0	0	0	0	0
NM_001005491	OR10AG1	0	0	0	0	0
NM_001005492	OR5J2	0	0	0	0	0
NM_001005493	OR6C6	0	0	0	0	0
NM_001005494	OR6C4	0	0	0	0	0
NM_001005495	OR2T3	0	0	0	0	0
NM_001005496	OR5D16	0	0	0	0	0
NM_001005497	OR6C75	0	0	0	0	0
NM_001005498	RHBDF2	3.89089	7.63659	2.46665	7.59657	9.11472
NM_001005499	OR6C70	0	0	0	0	0
NM_001005500	OR4M1	0	0	0	0	0
NM_001005501	OR4K2	0	0	0	0	0
NM_001005502	CPM	0.199622	8.6228e-05	1.41441	0.000214403	6.90784e-05
NM_001005503	OR11G2	0	0	0	0	0
NM_001005504	OR4F21	0	0	0	0	0
NM_001005505	CACNA2D2	5.27209e-05	0.170843	8.67296e-05	0.000531145	0.00012655
NM_001005512	OR4A47	0	0	0	0	0
NM_001005513	OR4C45	0	0	0	0	0
NM_001005514	OR5H14	0	0	0	0	0
NM_001005515	OR5H15	0	0	0	0	0
NM_001005516	OR5K3	0	0	0	0	0
NM_001005517	OR5K4	0	0	0	0	0
NM_001005518	OR6C65	0	0	0	0	0
NM_001005519	OR6C68	0	0	0	0	0
NM_001005522	OR2T8	0	0	0	0.0316569	0
NM_001005526	SF3B1	0.818931	1.65063	0.730007	0.615073	0.637241
NM_001005527	FAM19A4	7.62561e-06	7.24515e-07	0.0771883	0.0185766	2.60273e-06
NM_001005566	OR5B2	0	0.0216773	0	0	0
NM_001005567	OR51B5	0.0187447	0	0	0	3.34435e-07
NM_001005609	EDA	0.386493	5.42108e-05	0.542325	2.47198e-05	1.6537
NM_001005610	EDA	1.18787e-106	0.931897	0.619519	0.502198	0.243164
NM_001005612	EDA	0.000130819	0.249025	0.115546	3.20123e-05	1.14258e-05
NM_001005613	EDA	3.13625e-132	1.05707e-19	2.60496e-32	1.68538e-18	1.54418e-71
NM_001005619	ITGB4	1.81471e-06	0.424262	1.08217	0.0988777	0.304216
NM_001005731	ITGB4	0.175124	6.38589e-05	0.291741	0.301013	0.315056
NM_001005735	CHEK2	0.0636773	0.0731374	0.227312	9.92107e-12	7.24655e-06
NM_001005738	FPR2	0.146761	0.0222954	0.0134407	0.565492	0.132539
NM_001005739	VPS54	7.2035	4.01839	3.74597	5.76393	6.22557
NM_001005741	GBA	1.18547	1.15569	1.64338	1.32306	0.651205
NM_001005742	GBA	6.56817e-05	3.34688e-06	0.000696012	0.0305331	0.00320305
NM_001005743	NUMB	0.139366	0.0220269	0.0258889	0.161448	0.0194398
NM_001005744	NUMB	5.72434	5.90959	3.43878	7.53065	11.072
NM_001005745	NUMB	9.00149	24.9756	23.5343	23.0393	29.5203
NM_001005746	CACNB4	0.551035	2.26325	2.23491	1.32907	1.75673
NM_001005747	CACNB4	1.38962e-06	5.08208e-25	1.72054e-14	4.54423e-21	1.30988e-24
NM_001005751	FAM21A	5.19729	2.04093	2.0455	1.57956	2.15527
NM_001005752	GJB3	3.09912e-06	0.00982169	0.03807	0.011214	0.0127118
NM_001005753	CHMP3	9.06056e-06	4.85426e-06	6.59107e-06	8.01632e-06	1.73803e-05
NM_001005781	SUMO1	0.0730631	0.297653	0.239574	0.423036	0.175495
NM_001005782	SUMO1	25.851	34.4182	33.9288	30.5573	33.9771
NM_001005783	HAO2	0	0.0424651	0	0.0287358	2.92276e-06
NM_001005785	DAZ2	0	0	0	0	0
NM_001005786	DAZ2	0	0	0	0	0
NM_001005849	SUMO2	43.3406	37.5592	49.9855	39.295	66.0182
NM_001005850	ZNF835	0.24046	0.0690513	0.137121	0.151887	0.129009
NM_001005851	ZNF780B	1.86589	0.721078	0.573922	0.979362	0.36087
NM_001005853	OR6B2	0.0168863	0	0	0.0309787	0
NM_001005855	ATP8B2	7.01456	5.11794	4.3265	4.56719	2.62227
NM_001005861	RYK	1.43921	0.849751	0.573904	0.276265	1.26207
NM_001005862	ERBB2	0.391775	0.125196	0.12245	0.311455	0.231454
NM_001005909	IP6K2	7.93925	12.0886	3.53713	13.266	3.84116
NM_001005910	IP6K2	4.8905	20.5976	2.28107	9.21415	0.128767
NM_001005911	IP6K2	0.00670156	0.890107	19.0704	1.43115	12.0532
NM_001005914	SEMA3B	5.69046	28.5694	32.438	28.8599	17.4752
NM_001005915	ERBB3	0.346992	0.560117	0.125809	0.0623276	0.243393
NM_001005918	ATP7B	0.0896606	0.162576	0.190208	0.00253686	0.010567
NM_001005920	JMJD8	30.4415	13.8813	23.7088	19.6167	21.098
NM_001005922	KRTAP5-1	0.0853669	0.460522	0.175659	0.282697	0.295231
NM_001006	RPS3A	40.4115	115.59	184.946	130.284	274.662
NM_001006109	HMCES	2.25004	3.18413	4.22722	2.51611	4.5766
NM_001006114	YBEY	1.43048	0.545637	0.654907	0.67063	1.37769
NM_001006115	IP6K1	3.17604	0.930036	0.361243	1.68681	1.51757
NM_001006117	RBMY1J	0	0	0	0	0
NM_001006118	RBMY1E	0	0	0	0	0
NM_001006120	RBMY1D	0	0	0	0	0
NM_001006121	RBMY1B	0	0	0	0	0
NM_001006600	ERBB2IP	5.58145	8.4015	6.22481	8.89851	5.76983
NM_001006605	FAM69A	1.63529	3.45093e-07	2.44071e-05	0.000370229	2.42068
NM_001006607	LRRC37A2	2.09097	1.10716	1.89368	1.74191	1.10737
NM_001006610	SIAH1	0.687654	2.20967	1.22772	2.10088	0.780511
NM_001006612	WBP5	1.43687	1.25967	1.21233	1.65887	3.28285
NM_001006613	WBP5	16.0461	62.4722	105.179	45.0004	54.3842
NM_001006614	WBP5	3.50732	7.86832	5.18084	4.39671	5.95212
NM_001006616	TSPAN17	0.0217164	0.430603	0.225238	0.973967	0.453577
NM_001006617	MAPKAP1	9.3979	2.14378	1.79288	2.80485	5.63932
NM_001006618	MAPKAP1	2.95563	1.66599	2.48355	4.13926	2.65998
NM_001006619	MAPKAP1	6.80972e-05	0.0548302	0.000250109	3.71781e-05	0.000413371
NM_001006620	MAPKAP1	1.62075	0.336593	1.02115	0.361465	0.497256
NM_001006621	MAPKAP1	1.31805	0.693156	1.2163	0.791878	0.739077
NM_001006622	WDR33	2.43436	16.5427	14.6256	11.9667	9.58659
NM_001006623	WDR33	1.03347	1.15127	0.819404	1.27529	2.05425
NM_001006624	PDPN	1.15669e-06	0.183214	0.13281	0.148169	0.0272473
NM_001006625	PDPN	8.18878e-07	0.186717	0.0933199	0.159667	0.0272816
NM_001006626	CHRM2	3.49677e-43	3.98705e-09	0	2.08099e-09	1.37155e-57
NM_001006627	CHRM2	0.018238	7.56211e-14	0	3.70903e-16	0.0151497
NM_001006628	CHRM2	3.85428e-40	0.00014366	0	8.74673e-05	4.15818e-53
NM_001006629	CHRM2	1.08503e-37	0.0068849	0	0.00706533	1.08342e-51
NM_001006630	CHRM2	4.76227e-05	7.05901e-16	0	7.92485e-18	0.000118966
NM_001006631	CHRM2	2.38786e-41	9.95438e-06	0	2.06917e-05	3.35225e-54
NM_001006632	CHRM2	3.44984e-39	2.09811e-05	0	0.000152789	1.67018e-54
NM_001006634	ARHGAP17	13.0157	18.9939	14.2867	17.8181	12.3529
NM_001006636	GTDC1	1.28041	0.379955	0.98249	0.710669	2.40436
NM_001006638	RAB37	0.0892218	2.14128e-06	0.0380522	5.17252e-05	0.185768
NM_001006639	TCEAL1	5.81386	5.43013	6.38314	4.75283	7.00145
NM_001006640	TCEAL1	1.22854	0.562332	0.552988	0.699017	2.79524e-05
NM_001006641	SLC25A25	4.80789	9.76381	14.9812	7.87671	9.47312
NM_001006642	SLC25A25	0.0132426	0.271872	0.375467	0.140604	0.285747
NM_001006655	FAM149A	0.146182	0.0987912	0.244673	7.98902e-05	0.289809
NM_001006656	ZNF473	1.37172	2.01576	2.30204	3.5917	1.08317
NM_001006657	WDR35	1.41401e-05	5.97884e-05	9.40142e-05	3.68822e-05	7.09574e-05
NM_001006658	CR2	9.3965e-06	1.36896e-05	2.15835e-05	2.15693e-05	2.50432e-05
NM_001006665	RPS6KA1	0.231729	0.287695	9.16769e-05	6.62043e-05	0.257751
NM_001006666	APOBEC3F	0.236521	0.152713	0.204564	0.185492	0.328676
NM_001006681	SPIN2B	0.876534	0.73868	1.10558	0.850958	0.814365
NM_001006682	SPIN2B	1.96226e-05	0.00015833	0.207101	0.17041	0.378019
NM_001006683	SPIN2B	0.33721	0.234156	0.531398	1.85253e-05	0.271772
NM_001006684	TCEAL8	9.18835	13.6147	15.4342	9.80698	18.8644
NM_001006932	RPS6KA2	0.305449	0.288084	1.08443	1.07239	1.23355
NM_001006933	TCEAL3	2.98855	5.54408	4.67432	6.51198	5.46461
NM_001006935	TCEAL4	17.8663	23.0105	27.5098	18.8131	31.0637
NM_001006937	TCEAL4	3.69481	3.49825	5.79548	4.85084	5.01045
NM_001006938	TCEAL6	1.77272	3.34377	3.16271	3.39679	2.67828
NM_001006939	LRRC18	0.0129896	0.0108653	0	0.0231289	0.0407648
NM_001006941	ALG3	1.96009	0.662215	0.374733	1.13152	0.303839
NM_001006943	EPHA8	7.30853e-07	0.0615114	0.0601874	0.0335492	0.00748563
NM_001006944	RPS6KA4	4.67949e-05	5.71475e-05	0.000438597	0.000214353	0.000109576
NM_001006945	LRIF1	1.92386	1.493	0.723032	3.31858	1.71055
NM_001006946	SDC1	4.00365	3.38583	4.20386	1.56649	1.57023
NM_001006947	UHRF1BP1L	0.126886	4.49991	3.96108	2.9998	1.52376
NM_001007	RPS4X	214.197	561.431	941.849	580.219	1709.19
NM_001007022	ODF2L	0.805471	0.356882	0.330739	0.723487	0.609834
NM_001007023	DIO2	1.71993	1.00616	0.447033	0.0811283	0.0865529
NM_001007024	GOSR1	0.596129	3.21893e-05	0.317855	0.260611	0.0714176
NM_001007025	GOSR1	5.72309	6.62734	3.70537	8.65864	4.78489
NM_001007026	ATN1	8.46124e-05	0.000159058	0.0002117	0.00014499	0.000251321
NM_001007027	ALG8	0.0608188	1.11209e-13	2.16194e-11	7.90301e-15	3.70659e-10
NM_001007033	CLEC6A	0.00752512	0	0	0	0
NM_001007067	SDCBP	11.7089	4.13264	12.5216	11.9376	7.04189
NM_001007068	SDCBP	0.669463	3.56917e-98	4.79557e-43	9.94083e-86	6.16117e-18
NM_001007069	SDCBP	28.9953	54.1856	55.3162	46.5751	63.9965
NM_001007070	SDCBP	0.0815894	14.7243	0.0137035	0.522242	7.71086
NM_001007072	ZSCAN2	0.249447	0.0804229	0.256847	0.122618	0.463419
NM_001007073	RPL32	11.5652	51.4368	65.6391	42.5931	82.4069
NM_001007074	RPL32	7.99655	25.3235	34.1745	9.8361	13.3091
NM_001007075	KLHL5	2.15906	0.475461	0.275945	0.839634	1.0129
NM_001007088	ZNF182	1.22631	1.46815	0.711763	0.984095	1.19052
NM_001007089	RESP18	0.0311187	0	0	0.0286215	0
NM_001007090	C8orf48	1.29314	1.03375	0.551248	1.69552	1.77236
NM_001007094	ZNF37A	1.46069	1.30715	0.781953	1.26954	0.845837
NM_001007097	NTRK2	1.75674	2.65477	6.87936	1.78748	5.43452
NM_001007098	SCP2	1.70531	1.58077	1.9514	1.90657	1.42324
NM_001007099	SCP2	18.9244	5.67907	7.31207	6.88138	8.47088
NM_001007100	SCP2	2.52413e-10	3.11856e-27	7.5186e-22	4.19274e-15	4.49091e-11
NM_001007101	ZNF484	0.473999	0.673729	0.000119541	0.533504	2.36677e-05
NM_001007102	L3MBTL3	2.70686	0.904828	1.26494	1.02938	1.56784
NM_001007122	FSD2	7.13216e-06	1.42497e-05	8.05167e-06	8.02305e-06	0.336511
NM_001007125	C20orf201	0.210057	0	0.227456	0.110876	0.229221
NM_001007139	IGF2	0.0751601	0.287001	0.566492	0.150668	0.70766
NM_001007156	NTRK3	0.251079	0.161161	0.243554	0.0551234	0.451366
NM_001007169	ZNF483	0.0866829	0.367019	0.678662	0.395204	1.50706
NM_001007176	C8orf22	2.56291e-18	0.116068	1.39007e-05	0.0738522	5.24498e-11
NM_001007188	DEPDC5	0.0102564	0.0630505	4.63528e-93	0.0225686	0.0375344
NM_001007189	IGIP	1.19649	0.674388	0.66435	0.78748	1.18627
NM_001007214	CACYBP	1.23969	1.68722	1.45364	2.29256	0.69665
NM_001007225	IGF2BP2	6.38333	6.76086	7.23889	13.9812	6.2593
NM_001007226	SPOP	6.25267e-05	0.000235859	0.000235718	1.45125e-09	0.000388513
NM_001007227	SPOP	0.000119258	1.67856e-09	0.190051	0.451943	5.114e-09
NM_001007228	SPOP	12.5583	14.236	12.0721	15.63	12.8169
NM_001007229	SPOP	1.7016	1.23558	1.88477e-08	2.11694	1.28758
NM_001007230	SPOP	0.105376	6.96395e-09	7.45049e-05	0.0085629	5.11233e-08
NM_001007231	ARHGAP25	1.40142e-20	4.95416e-49	1.71118e-56	1.39217e-08	1.33287e-170
NM_001007232	CARD17	0	0	0	0	0
NM_001007237	IGSF3	2.11778	3.41742	3.368	4.36167	7.45851
NM_001007239	METTL13	5.99368e-06	5.01648e-06	0.0637845	0.0355817	7.86839e-06
NM_001007240	GP2	0	0	0	0	0
NM_001007241	GP2	0	0	0	0	0
NM_001007242	GP2	0	0	0	0	0
NM_001007245	IFRD1	0.0766944	6.6049e-06	8.83621e-06	8.63199e-06	9.3462e-06
NM_001007246	BRWD1	5.13231	11.5406	8.62963	12.8042	11.6546
NM_001007248	ZNF599	0.792675	0.748029	0.496462	0.64129	0.338104
NM_001007249	OR8G2	0	0	0	0	0
NM_001007250	SCP2	0.901356	0.480091	0.888584	0.511037	0.958905
NM_001007253	ERV3-1	1.93816	3.0491	3.03115	2.55239	1.23028
NM_001007255	KLHDC9	2.42468e-19	3.47109e-16	0.00365462	0.11348	1.00675e-68
NM_001007257	PRDM2	6.86417	9.10226	6.52929	10.1848	3.57346
NM_001007259	SETD4	1.31758	0.650149	0.83536	1.89355	0.865094
NM_001007267	PLA2R1	0.559739	1.70034e-41	0.286759	0.245764	0.169866
NM_001007269	GEMIN7	2.72061	2.11479	1.37186	1.94166	2.16757
NM_001007270	GEMIN7	0.758709	0.000262292	0.374957	0.974482	1.00846
NM_001007271	DUSP13	1.80005e-16	0.0202768	7.73773e-13	0	0.532748
NM_001007272	DUSP13	2.4362e-06	3.59663e-06	3.37788e-06	0	0.378474
NM_001007273	DUSP13	1.84956e-11	1.24689e-11	1.71089e-09	0	0.465393
NM_001007277	EI24	2.17782	1.35678	5.11879e-05	2.16622	2.59455
NM_001007278	TRIM13	0.0538197	1.58059e-12	5.52275e-07	7.96882e-08	2.22383e-06
NM_001007464	RWDD1	4.96876	2.71585	5.74341	3.76592	6.37972
NM_001007466	TULP4	0.546729	0.727457	0.824405	0.809374	0.723242
NM_001007467	SFI1	0.483702	0.290139	0.707304	0.461598	0.134645
NM_001007468	SMARCB1	13.7975	11.0091	11.1998	11.6465	15.5888
NM_001007469	HCST	3.79349e-06	0.280662	0.509152	0.191348	0.238309
NM_001007470	TRPM3	0.102669	3.94508e-30	3.30714e-06	0	7.25743e-11
NM_001007471	TRPM3	0.0780005	1.36664e-19	1.18487e-16	4.9666e-14	3.40265e-18
NM_001007523	F8A2	3.9012e-06	2.28951e-05	9.39662e-06	9.31303e-06	1.97137e-06
NM_001007524	F8A3	2.52523e-24	5.51236e-08	7.76191e-16	2.51766e-11	5.70394e-14
NM_001007525	NWD1	0.0164442	0.00418271	0.00787111	0.0389421	0.00788577
NM_001007527	LMBRD2	2.72728	0.373806	0.479382	0.547056	0.500613
NM_001007530	CDRT15	0.325763	0.146058	0.0482985	0	0
NM_001007531	NKAPL	0.679761	0.446127	0.241282	0.541032	0.287457
NM_001007532	STH	0	0	0	0	0
NM_001007533	PPP1R27	0.0366316	0.322436	0.150403	0.206053	1.53327
NM_001007534	C3orf56	0.00716622	0.0117805	0	0	0.0147457
NM_001007537	C1QTNF9B	0.0763982	0.0631725	0.0890802	0.0324635	0.381844
NM_001007538	SHISA2	9.79452	9.58252	10.7317	20.41	4.67251
NM_001007540	CDHR4	0.00437221	0.028617	0.0184803	0.0491074	0.0276276
NM_001007544	C1orf186	0	0	0	0	0.0532373
NM_001007551	CT45A5	0	0	0	0	0.0161289
NM_001007553	CSDE1	6.78416	11.7375	12.3969	12.5112	16.5948
NM_001007559	SS18	4.60806	2.97217	2.04908	4.72988	4.66783
NM_001007561	IRGQ	4.42393	5.26454	4.15879	4.54425	4.2206
NM_001007563	IGFBPL1	0.170189	0.157875	0.0828762	0.14224	0.150914
NM_001007565	TFG	1.84009	3.86901	3.29153	3.58954	3.06472
NM_001007593	SMPD1	3.54597	2.27837e-05	2.81681e-05	4.88513e-05	1.81063
NM_001007595	C2CD4B	3.07804	37.4214	40.8871	6.63423	34.4892
NM_001007792	NTRK1	7.11299e-10	0.0364007	4.92688e-09	0.00123521	3.32058e-10
NM_001007793	BUB3	16.7367	13.7492	14.4666	14.6032	11.2591
NM_001007794	CEPT1	1.01287	0.57732	1.63295e-05	0.6021	1.61279
NM_001008	RPS4Y1	108.908	204.026	349.362	241.183	0
NM_001008211	OPTN	0.191015	0.312243	0.249091	0.349933	1.76632
NM_001008212	OPTN	0.972006	6.87259	3.54523	3.73658	13.6753
NM_001008213	OPTN	0.415445	1.04991	0.439293	0.480892	4.81766
NM_001008215	COA5	4.83533	3.89314	3.42764	4.28086	5.32021
NM_001008216	GALE	18.6895	15.1169	5.84489	15.5072	20.3069
NM_001008218	AMY1B	0.000249598	0.000258382	0.00028926	0.000385737	0.00023886
NM_001008219	AMY1C	3.66303e-07	2.50899e-06	3.09255e-06	8.29974e-07	1.32528e-06
NM_001008220	CPLX2	2.89022e-06	0	0	0	0
NM_001008221	AMY1A	0.17988	0.122742	0.125422	0.493506	0.483048
NM_001008222	ZDHHC9	0.85454	0.824503	0.731894	0.154467	0.322113
NM_001008223	C1QL4	1.87135	1.53347	3.47293	5.10438	2.13522
NM_001008224	UACA	0.346964	0.428787	0.335929	0.207392	0.854348
NM_001008225	CNOT4	0.261256	2.25873	1.94293	3.5459	1.28482
NM_001008226	FAM154B	0.0418643	0.0319921	0.060235	0.0831454	0.0149745
NM_001008228	MOG	4.79078e-05	5.92496e-15	1.35498e-15	8.58814e-05	0
NM_001008229	MOG	6.44838e-10	1.16378e-17	8.97327e-07	1.78086e-09	0
NM_001008237	TTC32	1.93593	1.57505	1.29784	2.43419	1.61837
NM_001008239	C18orf25	4.15488	6.6055	6.26643	6.24186	4.517
NM_001008269	TMEM89	0.0713229	0.0562481	0	0	0.074148
NM_001008270	PRSS37	0.00952513	0.0472536	0	0	0
NM_001008271	SCXA	0.624232	7.02011	17.24	4.05751	5.62349
NM_001008272	TAGLN3	0.056528	1.62759e-05	1.1788	0.665637	1.16022
NM_001008273	TAGLN3	1.62971	2.44275	3.90582	5.34608	8.86154
NM_001008274	TRIM72	0.253337	0.190465	0	0.17458	0.849949
NM_001008387	REG3G	9.87672e-11	0	0	0	0
NM_001008388	CISD2	3.59128	2.12829	2.12794	1.84817	2.37238
NM_001008389	UMOD	0	0	0	0	0
NM_001008390	CGGBP1	1.62973	1.76054	2.35467	1.59015	1.13115
NM_001008391	CCDC73	0.375893	0.334211	0.281078	0.34466	0.153382
NM_001008392	CTDSPL	3.67561	3.48582	3.52829	4.91605	4.85822
NM_001008393	C4orf46	2.549	2.54066	3.02814	2.16937	1.68719
NM_001008394	EID3	3.01819	2.40753	3.25635	4.31375	1.93487
NM_001008395	LAMTOR4	19.2504	25.8577	43.9825	26.4533	57.2783
NM_001008396	WDHD1	0.186842	0.842565	0.167571	0.000307086	1.07365
NM_001008397	GPX8	16.5756	9.87058	13.5471	12.2455	9.68097
NM_001008401	ZNF761	3.40319	1.68845	1.42308	3.44533	1.25694
NM_001008404	C14orf180	0	0.0285453	0	0	0.124692
NM_001008405	BCAP29	0.642215	0.581643	0.545552	0.733965	0.440618
NM_001008409	TTLL9	0.0678136	0.037304	0.0356718	0.0739976	0.0370746
NM_001008410	STEAP3	4.98981	6.80879	4.35259	5.04947	3.32291
NM_001008485	SLC41A3	5.29635e-23	5.3053e-16	0.000668848	0.153661	4.66644e-11
NM_001008486	SLC41A3	1.99792	1.89922	2.02129	1.64445	1.51238
NM_001008487	SLC41A3	0.0977936	6.83395e-64	5.90084e-35	1.86914e-64	0.0673933
NM_001008489	PHOSPHO2	0.377302	0.698441	0.566076	2.62008e-06	0.316397
NM_001008491	SEPT2	1.25645	0.844282	1.24234	0.340039	0.956485
NM_001008492	SEPT2	0.588611	0.12834	4.33248e-12	0.226351	0.126092
NM_001008493	ENAH	0.193324	0.14926	0.338288	0.260578	0.440967
NM_001008494	ISX	0	0	0	0.0147698	0
NM_001008495	TMEM64	10.0066	8.5724	9.13242	7.65549	4.07164
NM_001008496	PIWIL3	5.60048e-70	0	0.000778165	0	0
NM_001008503	OPRM1	0	0	0	0	0
NM_001008504	OPRM1	0	0	0	0	0
NM_001008505	OPRM1	0	0	0	0	0
NM_001008528	MXRA7	3.98116	3.33353	4.21995	2.27784	3.58229
NM_001008529	MXRA7	9.41589	9.62191	11.7357	10.3412	13.1956
NM_001008530	LGMN	0.242601	1.04369	0.078982	0.217802	0.166201
NM_001008534	AKAP14	0.0172528	0	5.64639e-07	0	0
NM_001008535	AKAP14	4.87401e-12	0	0.0554161	0	0
NM_001008536	TCHHL1	0	0	0	0	0
NM_001008537	KIAA2022	0.661352	1.3601	1.08117	1.44205	0.356632
NM_001008539	SLC7A2	9.45764	20.4227	2.74743	11.4416	55.7846
NM_001008540	CXCR4	0.0757266	0.431154	0.881716	0.273427	0.474095
NM_001008541	MXI1	0.642389	8.31185	6.46061	4.4807	5.5899
NM_001008563	USP20	2.43433e-05	6.45528e-05	5.13623e-05	9.35515e-05	4.79383e-05
NM_001008564	NUPL1	1.61735	16.4587	20.4234	11.6756	7.30098
NM_001008566	TPST2	4.93516e-06	1.29959e-05	8.54062e-06	9.47343e-06	1.06796e-05
NM_001008657	TCOF1	0.342932	0.239895	0.586066	0.50561	0.438573
NM_001008660	PICALM	28.0163	28.2082	24.1274	28.3565	30.4561
NM_001008661	CCBL2	3.61216	4.0418	1.39244	4.32905	4.98019
NM_001008662	CCBL2	8.09546	11.0708	4.48574	6.17177	15.1677
NM_001008693	CST9	0	0.00981769	0	0	0
NM_001008695	THAP7	13.517	6.84805	5.76316	13.5634	14.1365
NM_001008697	TFIP11	0.0640782	0.714012	1.05223	0.861218	2.26027e-05
NM_001008701	LPHN1	0.000134826	8.27899e-05	0.000123108	0.000205226	8.16937e-05
NM_001008703	C6orf1	3.96775	5.4372	1.71855	6.93379	15.6134
NM_001008704	C6orf1	4.54318e-06	7.7502e-06	5.64333e-05	0.71277	1.60755
NM_001008707	EML1	0.111752	0.17049	1.31343e-05	0.293049	1.50335e-05
NM_001008708	CHAC2	2.72997	0.551644	0.677053	1.09497	0.302721
NM_001008709	PPP1CA	1.04864	0.148927	1.25753	0.304968	0.341106
NM_001008710	RBPMS	2.62918	2.2682	1.6731	0.708973	2.12501
NM_001008711	RBPMS	0.370861	0.0398199	0.0960633	0.0480806	1.93373e-06
NM_001008712	RBPMS	9.70862	12.0364	14.5285	5.88747	18.5558
NM_001008723	CCDC147	0.0435208	0.102588	0.0850825	0.161858	0.123264
NM_001008726	WDR89	1.46226e-05	1.93365e-05	1.44783e-05	2.84604e-05	5.26906e-05
NM_001008727	ZNF121	3.16267	6.60999	4.53944	7.69025	1.81915
NM_001008737	LOC401052	0.136517	0.113428	0.122924	0.0789184	0.0604415
NM_001008738	FNIP1	3.99856	6.55268	5.02673	5.0103	3.72985
NM_001008739	C6orf226	3.62964	3.79276	5.4175	4.51579	5.15437
NM_001008740	TMCO2	0	0.0617615	0.150026	0.0937271	0
NM_001008743	SULT1C3	0	0	0	0	0
NM_001008744	TDP1	2.2631	0.984377	0.65249	1.03122	1.61751
NM_001008747	CTAGE15	0.261806	0.334948	0.317943	0.306598	1.47835
NM_001008749	RAB19	0.0222845	0	0	0	0
NM_001008777	FBXO47	0.0511191	0.00779759	0.00923131	0.204137	0
NM_001008778	SPDYC	0	0	0	0	0
NM_001008779	SPDYA	0.0946572	0.0568379	0.0441562	0.1597	3.59868e-91
NM_001008781	FAT3	3.84487	2.92273	1.45187	2.11896	1.52301
NM_001008783	SLC35D3	0.00552917	0.0363741	0.0673048	0.0690208	0.0336073
NM_001008784	CD200R1L	0.0078303	0	0	0.0137631	0
NM_001008800	CCT3	0.00451716	0.0279357	1.02476	1.43119	0.00110766
NM_001008801	ZNF468	0.759058	0.55751	0.257384	1.11378	0.234041
NM_001008844	DSP	0.541284	1.14544	0.62464	1.1865	0.24953
NM_001008860	NIPA2	3.47802	1.99414	1.3963	1.42666	1.84642
NM_001008892	NIPA2	11.3791	6.86305	8.41083	8.13797	10.8249
NM_001008894	NIPA2	0.127142	0.000224504	0.254141	0.244509	0.000474538
NM_001008895	CUL4A	15.1505	9.44641	6.73081	10.3763	8.2054
NM_001008897	TCP1	0.831714	12.6995	15.5056	12.4266	7.80341
NM_001008901	GTSF1L	0	0.0236844	0	0	0
NM_001008910	STK16	1.91933	1.08295	1.26464	1.48907	2.36684
NM_001008938	CKAP5	15.9162	8.12752	8.56942	9.67822	9.15498
NM_001008949	ITPRIPL1	2.72594	0.998012	0.476933	0.958645	0.86775
NM_001009	RPS5	254.274	542.463	853.168	557.602	1064.97
NM_001009181	STATH	0	0.0440285	0	0	0
NM_001009182	GEMIN2	0.437388	0.449006	2.52401e-05	0.633704	0.822782
NM_001009183	GEMIN2	0.721197	0.550236	0.305092	0.4588	0.659274
NM_001009184	GRINA	48.3669	47.3258	45.1804	45.1766	104.153
NM_001009185	ACSL6	1.90572e-26	0.029398	0.00111107	1.40103e-06	0.00168408
NM_001009186	CCT6A	2.51383	0.711195	0.848341	0.856053	0.574519
NM_001009552	PPP2CB	40.9607	56.4183	69.3063	56.5339	54.5094
NM_001009554	MFAP3L	0.00659303	0.000433706	8.58507e-06	9.88918e-06	0.000126195
NM_001009555	SH3D19	1.90668	1.21343	1.33254	2.48654	1.64669
NM_001009562	SLCO1B7	0	0	0	0	0
NM_001009565	CDKL4	0.0712584	0.036013	0	0	0.0441568
NM_001009566	CLSTN1	16.4882	16.0642	23.3216	13.329	17.5727
NM_001009568	SMPDL3B	0.0399683	0.0310037	0	0.0116413	0
NM_001009570	CCT7	2.21168	1.63792e-09	1.91061	2.23772	2.36628
NM_001009571	CADPS2	1.14996	0.475571	1.25727	0.359387	0.565211
NM_001009584	ARMCX6	0.0818006	0.521202	0.742632	0.515729	0.269046
NM_001009606	HS3ST6	0.0185238	0.0870713	0.0371284	0	0.03673
NM_001009608	SLX4IP	0.795804	0.235955	0.207918	0.332497	0.244356
NM_001009609	SPANXN3	0	0	0	0	0
NM_001009611	PRAMEF4	0	0	0	0	0
NM_001009612	C20orf202	0.0262342	0.032764	0.0546424	0.023434	0.0696491
[truncated: 32,796 more rows]

## Sheet: Down-regulated genes
RefSeq transcript ID	Gene symbol	14wk_control	14wk_control	15wk_control	18wk_control	R08_269A	Control mean	Log2 fold-change
NM_001008	RPS4Y1	108.908	204.026	349.362	241.183	0	225.87	Inf
NM_004653	KDM5D	9.13046	10.7281	8.81541	9.13776	0	9.45293	Inf
NM_004654	USP9Y	4.64974	4.98447	3.57977	4.44614	0	4.41503	Inf
NM_004660	DDX3Y	38.0955	171.267	141.521	135.707	0	121.648	Inf
NM_004681	EIF1AY	10.6076	8.08236	6.80501	9.27755	0	8.69313	Inf
NM_001242956	SEPT7	2.65653	3.01801	3.18461	2.78621	5.75795e-66	2.91134	-218.263
NM_001195260	PDE4DIP	12.7674	6.34972	8.85454	4.85057	3.01667e-31	8.20556	-104.423
NM_001102668	PSMA4	2.9657	2.27967	2.02702	4.67722	3.03397e-11	2.9874	-36.5189
NM_001243895	TPD52L2	2.82215	2.29131	3.23543	2.30438	3.28902e-11	2.66332	-36.2368
NM_001142289	MGRN1	2.99422	3.55077	3.15592	2.59396	1.42997e-06	3.07372	-21.0356
NM_015602	TOR1AIP1	14.6353	34.0731	29.8238	36.4803	4.91817e-05	28.7531	-19.1572
NM_001184700	UGDH	2.30809	3.10548	1.93475	6.8881	1.24125e-05	3.5591	-18.1294
NM_001267810	EIF6	18.0895	17.7388	24.5602	13.7105	0.000262985	18.5247	-16.1041
NM_001080122	PRNP	2.82086	3.62597	5.14888	6.36499	7.35559e-05	4.49017	-15.8976
NM_001005291	SREBF1	2.17312	3.82211	2.24867	2.17874	4.36032e-05	2.60566	-15.8669
NM_201224	DDX47	1.22867	7.07952	10.0971	3.86426	0.000108346	5.56739	-15.6491
NM_001199434	NIP7	1.20614	1.4909	1.15895	2.658	4.29291e-05	1.6285	-15.2112
NM_001024213	S100A13	2.1826	3.67038	2.14662	1.50664	7.33348e-05	2.37656	-14.984
NM_001193272	RBBP5	1.36839	2.80035	1.89339	3.26114	8.80322e-05	2.33082	-14.6924
NM_001276503	SDHD	2.21851	2.05366	1.3828	3.83388	0.000107798	2.37221	-14.4256
NM_001281432	ZNHIT3	1.46653	1.85147	1.32779	1.75791	7.33709e-05	1.60092	-14.4133
NM_001145277	NECAP2	2.51693	1.58092	1.3091	1.98818	8.80432e-05	1.84878	-14.358
NM_015850	FGFR1	2.24494	71.5432	70.6829	44.1788	0.00240482	47.1625	-14.2594
NM_024568	CHD1L	1.26945	2.5835	1.14384	4.52278	0.000132105	2.37989	-14.1369
NM_145714	ATXN2L	1.17373	1.47704	1.45697	2.3637	0.000114503	1.61786	-13.7864
NM_001242767	MTHFD1L	6.57021	19.5051	14.568	18.6768	0.00151167	14.83	-13.2601
NM_017611	SLC43A3	11.2732	14.2974	6.92895	23.6221	0.00180359	14.0304	-12.9254
NM_001145853	WFS1	3.45334	1.06727	1.09656	1.67065	0.000240411	1.82195	-12.8877
NM_001114176	AEBP2	1.25142	1.44007	1.37739	2.21494	0.000233886	1.57096	-12.7135
NM_001130158	MYO1B	8.54727	7.08293	6.0981	2.86431	0.00117628	6.14815	-12.3517
NM_001037334	USP14	1.57508	3.98294	2.57469	2.2	0.000503799	2.58318	-12.324
NM_003347	UBE2L3	4.80562	1.87342	2.26064	2.08551	0.000540447	2.7563	-12.3163
NM_183401	RNF14	4.0063	1.27473	1.71772	1.80531	0.00120195	2.20101	-10.8386
NM_001277323	NPIPA3	2.49459	4.80948	10.3026	5.14605	0.0033503	5.68818	-10.7295
NM_014497	ZNF638	4.96854	2.41261	1.51639	2.93101	0.00179279	2.95714	-10.6878
NM_001142568	BBX	4.13383	1.75928	1.16368	1.46841	0.00143362	2.1313	-10.5379
NM_199297	THYN1	1.72638	2.92832	1.20264	2.02508	0.00178341	1.9706	-10.1098
NM_002868	RAB5B	2.5861	3.12757	3.58011	1.87187	0.00319679	2.79141	-9.77016
NM_001128306	PLSCR4	2.00425	1.80893	3.05929	1.11327	0.00316424	1.99643	-9.30135
NM_001009958	ZNF655	2.87595	3.83421	4.38648	4.28801	0.00663489	3.84616	-9.17913
NM_014382	ATP2C1	1.24719	3.09734	1.27821	4.85087	0.010579	2.6184	-7.95134
NM_001142573	IMPDH1	2.98123	4.07018	1.46846	6.24884	0.0149296	3.69218	-7.95015
NM_001005910	IP6K2	4.8905	20.5976	2.28107	9.21415	0.128767	9.24583	-6.16597
NM_001271097	PUF60	8.61639	12.6893	17.6517	8.15962	0.232866	11.7793	-5.6606
NM_001184940	FAM219A	2.30412	3.9649	3.90038	2.42179	0.0687169	3.1478	-5.51753
NM_001207033	RNF40	4.30828	5.5806	1.43839	7.57091	0.108529	4.72454	-5.44402
NM_032828	ZNF587	4.16732	3.21009	4.42681	3.68413	0.147289	3.87209	-4.71639
NM_198175	NME1	3.59117	1.87912	4.7751	6.17587	0.196757	4.10532	-4.38301
NM_001167617	MLH1	1.40559	1.92472	1.37171	2.63822	0.0910324	1.83506	-4.3333
NM_001144943	RAB34	2.80361	4.03658	2.7208	3.57223	0.163312	3.2833	-4.32945
NM_198400	NEDD4	4.63274	2.44364	1.71727	2.89297	0.164944	2.92165	-4.14674
NM_183009	KIAA1429	1.50076	3.65242	2.49139	4.59418	0.217525	3.05969	-3.81413
NM_181333	PRR5	4.78635	5.62998	4.92477	8.37378	0.436749	5.92872	-3.76284
NM_001134776	KLC2	5.43345	1.31037	2.94045	1.25966	0.215298	2.73598	-3.66765
NM_001134832	AHI1	1.0325	1.95422	2.31815	3.27772	0.178368	2.14565	-3.58848
NM_001145295	NGLY1	1.78932	5.36921	1.76084	3.06338	0.252743	2.99569	-3.56714
NM_001040454	SLC26A6	2.42584	5.69576	3.126	2.63279	0.297515	3.4701	-3.54394
NM_006275	SRSF6	31.6245	52.6349	29.3856	58.4176	3.86875	43.0157	-3.47492
NM_001174101	PRR7	12.1878	24.3297	9.77101	15.4523	1.39906	15.4352	-3.46369
NM_013989	DIO2	17.4532	6.74932	4.2552	3.2175	0.725842	7.91881	-3.44756
NM_033222	PSIP1	5.71229	1.7031	2.84832	2.3359	0.294277	3.1499	-3.42006
NM_172115	CAMK2D	2.94708	14.3173	19.3999	8.04085	1.06685	11.1763	-3.38901
NM_004856	KIF23	4.87895	3.0379	1.4814	1.73454	0.266365	2.7832	-3.38527
NM_001256523	ZNF74	1.27241	1.23433	1.13422	1.28878	0.119342	1.23243	-3.36834
NM_001127235	GPBP1	2.51521	3.01686	2.32588	3.73912	0.281379	2.89927	-3.3651
NM_001145365	ZNF652	2.67104	2.17548	2.0388	2.75367	0.24006	2.40975	-3.32742
NM_182961	SYNE1	1.11678	1.27068	2.33289	1.89772	0.168539	1.65452	-3.29526
NM_001172671	ZNF430	2.64473	2.76032	1.96461	3.63024	0.280655	2.74998	-3.29255
NM_001039199	TTPAL	4.02789	2.46434	2.03756	4.57502	0.338586	3.2762	-3.27443
NM_001165416	LDHA	6.4129	2.38089	1.93419	32.6856	1.13173	10.8534	-3.26154
NM_001278624	NFXL1	1.81756	2.50937	2.35592	2.61156	0.252727	2.3236	-3.20071
NM_001040023	SIRPA	4.88341	2.25854	3.93788	2.71885	0.377692	3.44967	-3.19118
NM_001190791	ZNF317	1.51971	3.25695	2.74819	1.60021	0.256579	2.28126	-3.15236
NM_002028	FNTB	4.28989	7.77407	4.1591	5.55333	0.62487	5.4441	-3.12306
NM_030963	RNF146	4.7546	1.14112	1.81723	3.00881	0.308142	2.68044	-3.1208
NM_057164	COL6A3	4.77159	11.4086	12.8776	3.25194	1.01308	8.07743	-2.99515
NM_001270782	TFAM	1.07648	1.6798	1.54808	1.15146	0.186187	1.36396	-2.87297
NM_001280791	SURF4	2.3752	15.051	11.514	8.17663	1.30868	9.27921	-2.82589
NM_017443	POLE3	5.91829	2.71365	5.85256	4.11023	0.663043	4.64868	-2.80965
NM_001242713	LOC100289561	1.12249	3.90291	9.37288	1.72627	0.577168	4.03114	-2.80412
NM_013253	DKK3	19.8646	19.9583	31.7526	13.9407	3.10294	21.379	-2.78449
NM_004346	CASP3	5.67861	3.32306	5.43038	4.5862	0.691361	4.75456	-2.7818
NM_173177	C1D	1.26681	1.46811	1.49537	1.785	0.218845	1.50382	-2.78065
NM_005527	HSPA1L	1.25899	1.39954	2.30427	8.26838	0.481632	3.3078	-2.77987
NM_013281	FLRT3	2.84964	7.30223	4.56058	4.10435	0.690452	4.7042	-2.76834
NM_001270614	DEDD2	1.84304	3.33988	3.61235	5.76225	0.53644	3.63938	-2.7622
NM_052959	PANX3	1.56295	9.0909	1.29449	6.74529	0.68927	4.67341	-2.76133
NM_001276289	PRKAR1A	10.3652	12.3015	6.18244	6.01496	1.29181	8.71603	-2.75428
NM_148961	OTOS	3.19076	7.36824	3.22607	12.4903	0.978668	6.56884	-2.74675
NM_004174	SLC9A3	3.98781	1.77287	1.11324	3.38703	0.397582	2.56524	-2.68977
NM_001898	CST1	22.7258	3.8818	2.19608	2.76619	1.23462	7.89247	-2.67641
NM_021963	NAP1L2	2.96	2.68616	3.40924	5.38375	0.567655	3.60979	-2.66883
NM_025203	C2orf44	3.23775	2.37856	2.54798	3.12215	0.444229	2.82161	-2.66714
NM_001099412	KAT6A	3.01303	2.63346	1.10975	2.82062	0.377165	2.39421	-2.66629
NM_014190	ADD1	2.9407	1.56958	1.15491	1.5007	0.285722	1.79147	-2.64846
NM_001004356	FGFRL1	60.7715	47.3305	58.4626	31.0489	7.95366	49.4034	-2.63492
NM_182691	SRPK2	3.1166	3.28126	2.40715	5.91097	0.596055	3.67899	-2.62579
NM_001146152	CYP51A1	1.33961	2.68757	2.14728	2.11491	0.34078	2.07234	-2.60435
NM_001265603	MORF4L1	6.89489	4.11032	8.16073	28.5566	1.96836	11.9306	-2.5996
NM_001128852	SRRT	4.51569	3.53212	1.44969	2.58146	0.500224	3.01974	-2.59378
NM_005853	IRX5	6.13197	4.3474	3.09166	2.33927	0.67728	3.97757	-2.55406
NM_001018136	NME1-NME2	4.08014	15.9522	7.46791	3.76211	1.33483	7.81559	-2.5497
NM_001166621	TRAPPC1	3.12493	2.01278	2.0875	2.05196	0.406432	2.31929	-2.5126
NM_001207000	HNRNPDL	2.09496	8.11484	10.657	4.53578	1.12045	6.35064	-2.50282
NM_020148	SPIRE1	10.3604	11.1461	12.5405	14.6638	2.17836	12.1777	-2.48293
NM_001077440	BCLAF1	8.89632	15.2846	13.1695	13.5332	2.27872	12.7209	-2.48091
NM_001270696	ARHGAP12	1.76497	2.85772	3.00547	2.41802	0.452934	2.51154	-2.4712
NM_001146186	PEG3	1.72791	4.727	2.96833	1.72088	0.504897	2.78603	-2.46415
NM_032487	ACTRT3	2.76492	2.24717	1.82939	4.46389	0.518646	2.82634	-2.44611
NM_015989	CSAD	1.39684	3.67694	3.38941	3.12125	0.531451	2.89611	-2.44611
NM_001039938	INTS6	1.89896	5.99033	2.93649	4.1656	0.696243	3.74784	-2.4284
NM_178517	PIGW	13.3537	4.84141	4.04893	9.33681	1.46787	7.89521	-2.42725
NM_000479	AMH	1.07862	2.41845	1.63775	2.16031	0.33931	1.82378	-2.42626
NM_023105	FGFR1	12.4769	21.0489	23.2725	27.9901	3.96874	21.1971	-2.41711
NM_002383	MAZ	60.4181	19.8668	40.4093	14.3133	6.32346	33.7519	-2.41618
NM_002181	IHH	15.0585	7.8791	3.72098	4.65263	1.46878	7.8278	-2.41399
NM_001195071	TMEM184B	1.09913	2.28985	5.18467	2.50979	0.527882	2.77086	-2.39205
NM_001081003	COMMD5	1.45194	1.44227	2.13584	2.80138	0.37503	1.95786	-2.3842
NM_152758	YTHDF3	13.7292	23.9531	16.4853	18.1524	3.52382	18.08	-2.35918
NM_152457	ZNF597	1.74495	4.67587	4.46877	7.28339	0.885705	4.54324	-2.35882
NM_014836	RHOBTB1	2.19005	2.59852	2.58508	3.33427	0.522077	2.67698	-2.35827
NM_015908	SRRT	6.56786	5.28256	3.04437	3.58945	0.906805	4.62106	-2.34936
NM_001270691	SMOX	1.24531	4.97536	1.78695	4.96667	0.636692	3.24357	-2.34892
NM_015481	ZNF385A	1.30497	5.01945	2.8936	6.48213	0.780361	3.92504	-2.33049
NM_033631	LUZP1	1.54056	1.90291	2.69978	1.61235	0.387734	1.9389	-2.3221
NM_001395	DUSP9	1.72427	5.77471	2.28004	2.09111	0.59522	2.96753	-2.31777
NM_001204453	PSMC2	1.47169	2.94311	2.00496	2.41727	0.446829	2.20926	-2.30577
NM_033081	DIDO1	5.81674	3.04242	2.09819	3.85325	0.749716	3.70265	-2.30414
NM_001130182	DNAJA4	7.22044	8.54135	9.06476	44.5592	3.5363	17.3464	-2.29433
NM_015178	RHOBTB2	7.24197	1.08242	1.12696	1.32686	0.550254	2.69455	-2.29188
NM_173631	ZNF547	1.1415	2.90316	1.48903	2.86252	0.431917	2.09905	-2.28091
NM_001168239	ABL2	2.69942	10.6645	7.56256	5.31338	1.35595	6.55997	-2.27438
NM_001254738	RND3	7.15094	15.3453	19.1192	11.703	2.76396	13.3296	-2.26983
NM_001204140	MBD1	1.77202	1.13462	3.14634	1.05377	0.372021	1.77669	-2.25573
NM_005243	EWSR1	8.84915	8.0052	3.59155	6.97904	1.43924	6.85624	-2.25211
NM_006794	GPR75	2.90731	2.20657	1.5233	2.85623	0.498286	2.37335	-2.25188
NM_001170820	IFITM10	28.7082	4.35124	3.6062	5.12417	2.24553	10.4475	-2.21802
NM_152478	ZNF583	2.05689	1.80853	1.28412	2.11729	0.391192	1.81671	-2.21538
NM_003202	TCF7	5.79685	14.2278	8.28412	10.1916	2.0746	9.62509	-2.21397
NM_001042466	PSAP	1.11616	4.83969	3.99089	2.72252	0.68539	3.16731	-2.20826
NM_152441	FBXL14	3.91661	9.26331	13.9821	11.0348	2.07402	9.54921	-2.20295
NM_003081	SNAP25	2.0494	12.5768	3.22372	4.70961	1.23419	5.63988	-2.1921
NM_001271749	C5AR2	6.65312	5.1219	1.84007	4.84492	1.01909	4.615	-2.17905
NM_001278159	AKT1S1	2.38853	7.79602	4.14444	4.62697	1.05599	4.73899	-2.16598
NM_001130145	YAP1	6.46299	6.55148	6.63659	11.0098	1.709	7.66521	-2.16517
NM_181696	PRDX1	1.84281	2.03575	1.02799	2.53786	0.41615	1.8611	-2.16098
NM_001163771	COL11A2	83.3555	138.642	121.242	71.0169	23.2562	103.564	-2.15484
NM_133174	APBB3	2.25572	5.8518	2.31345	5.15451	0.876559	3.89387	-2.15128
NM_018143	KLHL11	2.65914	3.92845	5.50575	3.67205	0.88884	3.94135	-2.14869
NM_013271	PCSK1N	3.62336	4.40683	18.5053	13.2597	2.25597	9.9488	-2.14077
NM_001025238	TSPAN4	3.46583	8.97096	9.94731	6.59527	1.6456	7.24484	-2.13834
NM_001270493	SREK1	11.9136	12.9973	7.92617	12.8674	2.59935	11.4261	-2.13611
NM_001256014	PSMC3IP	2.54915	1.39987	2.12699	2.10331	0.466885	2.04483	-2.13084
NM_001204818	ZNF587B	1.35008	3.40473	2.84016	5.38022	0.741985	3.2438	-2.12822
NM_005612	REST	3.4497	4.19007	3.95331	2.10725	0.784204	3.42508	-2.12684
NM_003375	VDAC2	3.35738	2.15545	3.3442	2.14015	0.630571	2.7493	-2.12433
NM_015100	POGZ	5.62226	9.50322	6.20012	6.66875	1.61152	6.99859	-2.11864
NM_001163287	EWSR1	3.31976	7.83141	5.30038	5.33717	1.25451	5.44718	-2.11839
NM_001257273	ZNF451	1.39503	1.79066	2.20746	2.27266	0.441629	1.91645	-2.11753
NM_006644	HSPH1	85.0174	102.482	150.143	302.334	36.9146	159.994	-2.11576
NM_001171747	C3orf52	1.66937	4.88608	4.21092	7.72407	1.06925	4.62261	-2.11211
NM_024742	ARMC5	1.10194	2.99696	1.87498	2.74751	0.504355	2.18035	-2.11205
NM_002613	PDPK1	8.89394	3.8676	4.08216	5.93061	1.32955	5.69358	-2.0984
NM_014777	URB2	7.45281	3.58565	3.1219	6.59808	1.21431	5.18961	-2.09549
NM_021194	SLC30A1	25.3629	37.5968	28.0099	109.466	11.7936	50.1089	-2.08706
NM_017610	RNF111	1.28342	3.41557	2.45917	1.80775	0.528072	2.24148	-2.08564
NM_005250	FOXL1	6.55308	2.26141	1.70106	1.02161	0.682419	2.88429	-2.07949
NM_001031701	NT5DC3	2.11121	3.97253	3.95838	7.81042	1.05828	4.46314	-2.07634
NM_031304	DOHH	1.38812	2.15527	3.88976	3.82085	0.667992	2.8135	-2.07446
NM_001260475	WDR4	1.13086	1.07737	1.63889	3.69705	0.449464	1.88604	-2.06908
NM_001490	GCNT1	4.8946	4.20768	2.42817	3.79846	0.914868	3.83223	-2.06655
NM_032505	KBTBD8	3.09992	5.95942	5.09504	5.75793	1.21171	4.97808	-2.03854
NM_021058	HIST1H2BJ	4.17074	9.31656	10.9011	8.5444	2.01459	8.2332	-2.03097
NM_001042423	SLC16A3	1.03539	1.99342	3.71839	1.48987	0.508498	2.05927	-2.01782
NM_001143688	DIS3L	3.25248	1.23942	1.29622	1.66141	0.461211	1.86238	-2.01365
NM_001040647	CRCP	2.87515	1.29435	1.79423	1.42039	0.45772	1.84603	-2.01189
NM_006236	POU3F3	23.8042	12.1833	6.59577	14.2454	3.52459	14.2072	-2.01109
NM_001098576	TMBIM6	1.64439	3.57021	3.0515	2.97898	0.701364	2.81127	-2.00299
NM_001204527	SSR4	4.08441	3.67093	4.88373	1.57382	0.888712	3.55322	-1.99934
NM_080626	BRI3BP	8.18734	3.4522	2.06152	2.77395	1.03075	4.11875	-1.99851
NM_198391	FLRT3	1.85099	1.30686	1.05666	1.31232	0.345788	1.38171	-1.99849
NM_003543	HIST1H4H	1.96714	4.12353	2.55411	2.48199	0.697083	2.78169	-1.99656
NM_033199	UCN2	3.33604	4.52842	1.87253	3.85776	0.852426	3.39869	-1.99533
NM_001194990	MEPCE	3.47169	4.05284	5.38131	10.9469	1.50929	5.96319	-1.98221
NM_001651	AQP5	3.26351	2.48168	5.22979	2.7213	0.881848	3.42407	-1.95711
NM_014412	CACYBP	9.03132	9.20249	18.816	15.7817	3.40434	13.2079	-1.95595
NM_001113490	AMOT	4.29158	2.42407	1.01265	1.03636	0.566527	2.19116	-1.95148
NM_001173	ARHGAP5	1.95528	2.60004	1.91501	2.93221	0.619686	2.35064	-1.92344
NM_005900	SMAD1	5.13443	2.87161	2.6384	2.44143	0.866524	3.27147	-1.91663
NM_018715	RCC2	15.8845	8.9223	7.72484	15.5609	3.18544	12.0231	-1.91625
NM_001080450	BEND3	2.92318	1.68413	1.24936	2.08544	0.526799	1.98553	-1.9142
NM_003790	TNFRSF25	1.38793	3.18703	2.72067	2.04608	0.620871	2.33543	-1.91132
NM_152881	PTK7	2.83748	1.33861	2.9005	2.31379	0.625332	2.3476	-1.90849
NM_024638	QTRTD1	5.6139	2.5127	1.75187	2.53304	0.828906	3.10288	-1.90433
NM_018372	LRIF1	1.15759	3.06384	1.28478	2.32575	0.523856	1.95799	-1.90213
NM_005450	NOG	16.7564	20.1135	6.78646	11.1199	3.6675	13.6941	-1.90068
NM_145043	NEIL2	1.01533	1.71156	1.46363	1.6109	0.390793	1.45036	-1.89193
NM_003420	ZNF35	3.25236	3.19762	3.54758	4.20679	0.961262	3.55109	-1.88526
NM_001098205	HNRNPF	1.69356	1.70589	2.22311	2.74862	0.567451	2.09279	-1.88286
NM_004538	NAP1L3	6.22252	5.49776	6.10013	5.49425	1.58311	5.82867	-1.8804
NM_052957	ACRC	2.32327	3.00886	1.25611	2.82629	0.640511	2.35363	-1.87759
NM_001099456	NPW	20.6375	12.2983	14.0752	5.95545	3.6122	13.2416	-1.87413
NM_032982	CASP2	8.66488	4.57724	3.35155	5.90206	1.53433	5.62393	-1.87397
NM_001242481	EIF1AD	2.0219	3.14336	3.46739	2.59746	0.769307	2.80753	-1.86767
NM_000683	ADRA2C	2.10175	1.90743	1.94909	1.74528	0.534269	1.92589	-1.84989
NM_018667	SMPD3	1.08319	2.20857	1.76127	3.72563	0.614305	2.19467	-1.83697
NM_212469	CHKA	1.95657	2.72228	1.79426	2.67908	0.641025	2.28805	-1.83566
NM_021826	FASTKD5	6.32945	13.2779	13.3422	9.76502	2.99244	10.6786	-1.83533
NM_006460	HEXIM1	14.4396	30.9325	27.4349	34.3385	7.50666	26.7864	-1.83526
NM_144781	PDCD2	4.16908	4.26517	4.92246	5.21441	1.30249	4.64278	-1.83372
NM_032993	GAR1	4.85605	4.26526	3.49523	6.69138	1.35553	4.82698	-1.83226
NM_001146285	TCF7L2	3.29508	2.29281	1.24878	2.97609	0.691947	2.45319	-1.82593
NM_017879	ZNF416	1.77102	4.03612	3.47728	3.82239	0.924883	3.2767	-1.8249
NM_175918	CRIPAK	2.29711	1.13771	1.17017	1.61241	0.438848	1.55435	-1.82452
NM_001278470	MON2	5.8817	5.31565	5.50018	6.70701	1.654	5.85114	-1.82276
NM_001168243	C4orf48	19.6884	7.3313	11.5402	10.5985	3.49703	12.2896	-1.81324
NM_015881	DKK3	4.55364	4.98837	5.89438	2.87757	1.3058	4.57849	-1.80994
NM_001163509	DCAF4	3.13452	1.09314	1.20951	2.13082	0.540614	1.892	-1.80724
NM_014869	IQSEC1	1.15029	2.64921	2.12267	2.16645	0.578368	2.02215	-1.80583
NM_182580	CYB561D1	1.40901	1.96244	1.17534	1.70763	0.448043	1.56361	-1.80317
NM_001130148	CCDC77	1.15434	1.10498	1.23561	1.29506	0.343171	1.1975	-1.80302
NM_018971	GPR27	4.26856	3.88327	5.9529	5.42836	1.40281	4.88327	-1.79953
NM_003579	RAD54L	2.00636	3.02834	2.29054	2.58692	0.71215	2.47804	-1.79895
NM_001136021	NFATC2	1.57314	3.64517	4.14386	3.36047	0.914662	3.18066	-1.79802
NM_003435	ZNF134	4.24178	12.4948	9.90093	10.5027	2.67372	9.28505	-1.79606
NM_019839	LTB4R2	1.07362	1.68935	1.62456	1.68256	0.437702	1.51752	-1.7937
NM_198890	ATG16L1	1.08892	2.56191	1.12536	1.67671	0.466311	1.61322	-1.79058
NM_001204286	MUC1	1.3844	1.49355	2.06819	2.69149	0.552222	1.90941	-1.7898
NM_032280	ZCCHC9	1.72814	1.55992	1.04769	2.22592	0.475572	1.64042	-1.78633
NM_001202485	HSPE1-MOB4	3.74984	4.66891	3.58715	6.73909	1.35927	4.68625	-1.7856
NM_001085384	ZNF154	4.18023	5.50533	2.86096	3.75873	1.1827	4.07631	-1.78518
NM_001271512	ACBD5	1.70114	1.63492	2.20728	2.87648	0.611574	2.10495	-1.78319
NM_032890	DISP1	11.4351	14.649	13.6972	15.2535	4.01344	13.7587	-1.77743
NM_001164093	COPS7A	1.94096	1.95384	1.33626	1.15651	0.467798	1.59689	-1.77131
NM_002673	PLXNB1	9.45829	3.3621	3.83806	5.87297	1.65031	5.63285	-1.77113
NM_004960	FUS	29.3878	20.7262	14.1487	23.9059	6.45811	22.0421	-1.77108
NM_032341	DDI2	4.27487	5.61586	3.88837	5.39137	1.41349	4.79262	-1.76155
NM_001114	ADCY7	4.35765	6.99622	5.50111	7.04156	1.76216	5.97414	-1.76138
NM_153340	ATXN7L2	2.9398	5.62731	4.40774	5.07389	1.3366	4.51218	-1.75526
NM_203397	MBLAC1	1.39654	1.77515	1.31381	2.10452	0.488173	1.6475	-1.75482
NM_004289	NFE2L3	1.68622	2.20142	1.69741	1.82443	0.552646	1.85237	-1.74494
NM_024798	SNX22	2.63664	3.38909	2.14153	1.88756	0.749991	2.5137	-1.74487
NM_001199295	ZNF549	1.96175	2.65054	1.76242	2.49155	0.663536	2.21657	-1.74008
NM_003410	ZFX	3.18234	1.5853	1.06067	2.14429	0.59998	1.99315	-1.73206
NM_001789	CDC25A	3.32829	1.49896	1.54773	1.64167	0.604393	2.00416	-1.72944
NM_199483	C20orf24	2.94147	1.60762	2.69576	3.63405	0.820238	2.71972	-1.72935
NM_198722	AMIGO3	3.7391	8.27387	5.31338	5.0894	1.69149	5.60394	-1.72815
NM_014615	GSE1	6.58178	3.11602	3.28917	2.21829	1.15121	3.80132	-1.72335
NM_002382	MAX	13.5549	13.2841	12.597	14.7102	4.10451	13.5366	-1.72158
NM_183380	DST	1.21145	1.94038	2.51936	1.99801	0.582556	1.9173	-1.71861
NM_080660	ZC3HAV1L	6.91016	4.75209	3.59425	4.73551	1.52097	4.998	-1.71636
NM_014962	BTBD3	2.84029	4.95712	3.46173	4.0019	1.16221	3.81526	-1.71491
NM_005221	DLX5	5.68375	6.41672	4.75745	3.84382	1.58079	5.17544	-1.71103
NM_000445	PLEC	2.32517	2.83817	1.53342	2.30562	0.689207	2.25059	-1.7073
NM_001166119	LEF1	1.70303	1.8059	1.39993	1.08187	0.459606	1.49768	-1.70426
NM_024014	HOXA6	2.44742	5.73833	5.0935	5.85569	1.47627	4.78374	-1.69618
NM_001080826	SGK223	1.36163	2.19508	2.89055	2.27827	0.673462	2.18138	-1.69557
NM_001458	FLNC	35.8277	50.5885	31.9725	74.7363	14.9091	48.2812	-1.69527
NM_001001668	ZNF470	2.10636	4.08073	3.0664	3.58711	0.993148	3.21015	-1.69256
NM_030573	THAP7	1.84489	3.63264	2.34475	3.58356	0.883171	2.85146	-1.69094
NM_014409	TAF5L	5.17033	5.7959	6.03885	5.50138	1.7468	5.62662	-1.68755
NM_021153	CDH19	2.50693	1.49229	1.18177	1.86419	0.548404	1.7613	-1.68333
NM_001554	CYR61	171.506	299.718	431.764	462.557	106.565	341.386	-1.67967
NM_145697	NUF2	3.59785	4.44213	4.32422	3.19863	1.21521	3.89071	-1.67883
NM_004715	CTDP1	4.2719	5.30188	5.09228	5.64231	1.59168	5.07709	-1.67345
NM_024741	ZNF408	2.37836	3.54326	3.50654	5.14578	1.1436	3.64349	-1.67174
NM_001142572	ZNF669	2.54156	2.51528	2.27874	4.05276	0.893844	2.84708	-1.67139
NM_001134673	NFIA	2.73637	1.84042	3.26614	2.40481	0.804604	2.56194	-1.67088
NM_001105247	ARMC5	7.21493	6.89303	7.16948	10.8499	2.52568	8.03183	-1.66906
NM_003457	ZNF207	17.5238	47.5576	40.0631	27.3616	10.4801	33.1265	-1.66033
NM_001098272	HMGCS1	15.239	24.3698	16.4598	16.252	5.7204	18.0801	-1.66022
NM_001081640	PRKDC	2.04106	1.1926	1.69852	1.8979	0.541371	1.70752	-1.65721
NM_018149	SMG8	9.67798	7.1722	6.01152	8.41026	2.47874	7.81799	-1.65719
NM_032641	SPSB2	3.52945	1.50622	1.50378	2.4194	0.711413	2.23971	-1.65455
NM_001024212	S100A13	6.98367	14.9432	6.31687	7.27966	2.82479	8.88085	-1.65255
NM_001270482	PSMD11	2.28705	2.45798	2.33182	2.06706	0.728659	2.28598	-1.6495
NM_014830	ZBTB39	3.55712	4.86819	4.7256	4.39541	1.4028	4.38658	-1.64479
NM_024523	GCC1	5.03274	11.6114	9.95749	12.2786	3.11201	9.72006	-1.64312
NM_016316	REV1	3.47303	2.99447	2.40914	2.95209	0.948142	2.95718	-1.64105
NM_001199281	CABIN1	3.55304	8.40197	7.65108	6.11351	2.06363	6.4299	-1.63961
NM_133466	ZFP82	3.11627	3.7992	3.00245	4.92465	1.19725	3.71064	-1.63194
NM_015513	CRELD1	7.28837	3.91271	3.2789	7.21584	1.75388	5.42395	-1.6288
NM_002595	CDK17	5.28905	7.95165	5.30743	11.0859	2.40897	7.40851	-1.62077
NM_172195	EIF2B4	1.11732	2.59423	1.44361	1.19406	0.516789	1.58731	-1.61893
NM_020888	KIAA1522	4.38587	4.6063	2.75364	2.47475	1.16376	3.55514	-1.61111
NM_153480	IL17RE	1.27203	1.67366	2.56032	2.54851	0.659506	2.01363	-1.61034
NM_000296	PKD1	9.58193	16.2959	20.0489	15.9287	5.06777	15.4639	-1.60948
NM_016216	DBR1	4.05774	5.03824	3.40259	5.57314	1.48994	4.51793	-1.60041
NM_003885	CDK5R1	1.33349	1.35034	1.37797	1.28365	0.441428	1.33636	-1.59806
NM_001010879	ZIK1	1.41647	2.2867	1.47831	2.29673	0.618079	1.86955	-1.59683
NM_001008727	ZNF121	3.16267	6.60999	4.53944	7.69025	1.81915	5.50059	-1.59632
NM_014633	CTR9	14.045	22.9628	16.5594	21.95	6.24564	18.8793	-1.59588
NM_014065	ASTE1	2.29233	1.68435	1.14297	2.03308	0.592144	1.78818	-1.59447
NM_001134445	DDAH1	3.07786	1.12128	1.77725	1.84209	0.647396	1.95462	-1.59417
NM_022571	GPR135	2.72138	1.6083	1.82475	2.33815	0.703257	2.12315	-1.59408
NM_152475	ZNF417	3.18048	4.90355	3.4413	5.56564	1.41723	4.27274	-1.59209
NM_030674	SLC38A1	2.06412	1.92218	2.00119	1.81494	0.64812	1.95061	-1.58959
NM_001113738	ARL17A	5.21597	2.00479	2.57062	1.82877	0.965937	2.90504	-1.58856
NM_024707	GEMIN7	2.43606	2.8527	1.83351	2.75527	0.821204	2.46938	-1.58834
NM_006885	ZFHX3	2.14647	1.22352	1.15588	1.12371	0.469796	1.41239	-1.58804
NM_019605	SERTAD4	3.53623	1.59731	3.02122	2.70745	0.904732	2.71555	-1.58568
NM_012099	CD3EAP	3.17498	1.96313	2.15083	3.95924	0.939781	2.81204	-1.58122
NM_024106	ZNF426	2.34897	4.82683	3.8024	5.74672	1.4051	4.18123	-1.57325
NM_001178030	SF1	12.7556	7.15855	8.67105	8.71931	3.13462	9.32613	-1.57299
NM_001013642	TRNP1	7.87313	3.18711	3.49795	3.25741	1.4985	4.4539	-1.57155
NM_014655	SLC25A44	8.86999	8.16687	7.65328	13.8654	3.25035	9.63888	-1.56827
NM_018708	FEM1A	11.101	12.1613	9.42826	13.4079	3.88738	11.5246	-1.56785
NM_198267	ING3	2.93423	5.00932	5.41051	7.77347	1.79093	5.28188	-1.56034
NM_206860	TACC2	4.1035	5.39676	5.066	3.55576	1.53938	4.5305	-1.55732
NM_001142427	MORF4L2	1.46254	1.40451	1.14354	2.81618	0.579972	1.70669	-1.55715
NM_019067	GNL3L	4.44855	1.52406	1.16701	1.83195	0.762868	2.24289	-1.55586
NM_001199954	ACTG1	13.9581	33.6891	28.1505	25.7079	8.6637	25.3764	-1.55043
NM_001145811	SOX6	3.68145	1.37941	1.40262	1.50637	0.680737	1.99246	-1.54938
NM_001032293	ZNF207	25.6221	17.2358	20.4086	10.2416	6.28383	18.377	-1.54819
NM_001242482	EIF1AD	2.91892	3.76909	2.70863	3.79311	1.13048	3.29744	-1.54441
NM_017635	SUV420H1	6.34566	5.89719	3.48788	6.33834	1.89268	5.51727	-1.54352
NM_018380	DDX28	4.06756	4.55182	4.99723	6.88534	1.76133	5.12549	-1.54102
NM_001193304	TMEM127	8.18089	3.8116	3.86052	3.4292	1.66029	4.82055	-1.53776
NM_001134387	ZDHHC4	3.53553	2.37369	1.42282	1.14827	0.731239	2.12008	-1.5357
NM_170692	RASAL2	3.24427	1.91129	2.44254	1.96917	0.825409	2.39182	-1.53493
NM_015617	PYGO1	4.19282	2.19618	2.41754	3.00719	1.01983	2.95343	-1.53406
NM_005504	BCAT1	10.9136	6.84361	7.78346	10.6194	3.1227	9.04002	-1.53353
NM_001145063	GATSL1	2.24058	3.99843	1.66944	1.79491	0.838525	2.42584	-1.53256
NM_001145207	HBS1L	1.191	2.8282	2.41781	2.04312	0.735005	2.12003	-1.52826
NM_001018068	SERBP1	10.8726	14.5204	15.4133	13.1636	4.68869	13.4925	-1.5249
NM_015210	SOGA2	1.92859	1.41468	1.70318	1.18696	0.542137	1.55835	-1.52329
NM_001023587	ABCC5	4.08515	1.5751	2.11788	1.32087	0.796571	2.27475	-1.51383
NM_004093	EFNB2	11.8149	11.8437	9.71034	13.8471	4.14383	11.804	-1.51024
NM_078480	PUF60	22.2327	18.0826	16.5059	14.5856	6.27061	17.8517	-1.50938
NM_001546	ID4	78.876	25.7151	26.2383	30.8994	14.2269	40.4322	-1.50688
NM_020967	NCOA5	19.2509	16.8445	9.71176	19.3201	5.73054	16.2818	-1.50652
NM_001130963	TMEM194A	4.97507	1.4205	1.48723	1.70411	0.846237	2.39673	-1.50193
NM_032375	AKT1S1	19.9378	15.2119	13.1534	17.6207	5.82397	16.4809	-1.50072
NM_199424	WWP2	172.732	463.105	197.6	298.081	100.04	282.88	-1.49961
NM_017719	SNRK	4.53625	3.1065	1.78981	3.54374	1.14748	3.24407	-1.49934
NM_001012981	ZKSCAN2	1.8888	2.98127	2.04474	3.82585	0.951269	2.68517	-1.49709
NM_018476	BEX1	4.78224	10.1775	11.7954	8.72618	3.14284	8.87033	-1.49692
NM_001077195	ZNF436	1.3981	1.67642	1.65165	1.12836	0.518659	1.46363	-1.4967
NM_016227	SUCO	12.4958	16.3345	15.4266	15.1591	5.26401	14.854	-1.49662
NM_001257401	CD63	2.15437	1.42604	2.69321	1.72723	0.709263	2.00021	-1.49576
NM_032453	ZNF527	1.27747	1.82364	1.32019	2.18188	0.58561	1.6508	-1.49515
NM_001256695	PRDM11	2.3883	1.75365	1.56683	1.45566	0.636241	1.79111	-1.49321
NM_004950	EPYC	350.82	138.404	155.304	135.305	69.2741	194.958	-1.49278
NM_001048201	UHRF1	4.30722	1.29494	1.19694	1.72974	0.75903	2.13221	-1.49012
NM_001146255	PODNL1	2.10359	1.1471	1.58041	1.62705	0.575434	1.61454	-1.4884
NM_014587	SOX8	66.7412	39.2351	44.2632	51.9376	18.044	50.5443	-1.48603
NM_001258220	MIS12	3.11418	6.34749	5.02077	6.57751	1.87999	5.26499	-1.48571
NM_001033714	NOP2	6.9422	3.57671	2.69493	3.33574	1.47751	4.13739	-1.48555
NM_001256875	CDCA8	5.20553	5.29363	4.39658	5.08598	1.78519	4.99543	-1.48453
NM_014484	MOCS3	3.96795	3.37415	2.30869	4.7644	1.29101	3.6038	-1.48102
NM_004350	RUNX3	10.214	13.051	7.54554	7.67657	3.44944	9.62178	-1.47994
NM_024482	GMEB1	2.34432	2.4917	1.44418	2.27824	0.768571	2.13961	-1.4771
NM_001278216	CDK5RAP3	6.1727	14.7626	15.6031	9.32165	4.1243	11.465	-1.47502
NM_001128325	SPON2	8.67001	3.57469	5.32722	4.70833	2.00452	5.57006	-1.47444
NM_001166660	NLGN3	2.10192	2.24024	2.30817	2.58394	0.834245	2.30857	-1.46845
NM_201269	ZNF644	7.94266	8.94095	5.29986	10.7669	2.98648	8.23759	-1.46378
NM_005348	HSP90AA1	207.59	239.165	387.963	576.27	128.451	352.747	-1.45742
NM_025115	TTI2	2.26791	2.05254	1.41575	2.66885	0.765175	2.10126	-1.45739
NM_001003699	RREB1	2.26333	2.81916	2.41614	4.20529	1.0692	2.92598	-1.45239
NM_005985	SNAI1	70.7137	31.8131	36.9604	28.7332	15.3887	42.0551	-1.45041
NM_001010891	MTX3	3.84148	3.14724	2.33897	3.6117	1.18492	3.23485	-1.44891
NM_175866	UHMK1	10.1706	10.1708	8.0758	9.32535	3.45725	9.43564	-1.4485
NM_001271441	C21orf2	2.24502	3.14233	2.11172	2.37971	0.907438	2.46969	-1.44446
NM_173657	C3orf33	1.36521	1.04896	1.06938	1.77516	0.483181	1.31468	-1.44407
NM_002634	PHB	20.0844	8.08508	9.31108	8.42215	4.23048	11.4757	-1.43969
NM_024700	SNIP1	4.42952	9.34521	7.14737	10.037	2.85391	7.73977	-1.43935
NM_012143	TFIP11	9.58502	15.1753	10.1571	15.5156	4.66224	12.6083	-1.43527
NM_019066	MAGEL2	4.5118	2.98357	1.88893	3.90304	1.22878	3.32184	-1.43475
NM_001007538	SHISA2	9.79452	9.58252	10.7317	20.41	4.67251	12.6297	-1.43455
NM_001190810	AGAP9	2.3909	1.62304	1.25109	1.55857	0.631868	1.7059	-1.43284
NM_018697	LANCL2	4.85418	4.24772	2.86597	4.95037	1.56762	4.22956	-1.43193
NM_015139	SLC35D1	24.7185	8.92915	9.36305	18.0392	5.66595	15.2625	-1.4296
NM_002417	MKI67	3.59709	2.98717	2.2867	3.05899	1.11002	2.98249	-1.42593
NM_001002811	PDE4DIP	4.94886	4.96761	5.52504	6.09541	2.01468	5.38423	-1.41819
NM_003408	ZFP37	1.9288	3.7829	3.56426	4.17643	1.25848	3.3631	-1.41811
NM_032565	EBPL	7.09914	8.07788	11.3282	9.69423	3.389	9.04986	-1.41704
NM_213611	SLC25A3	18.6446	30.1247	35.0103	19.2346	9.65064	25.7536	-1.41607
NM_001143937	PSMA1	9.78969	14.3062	8.83071	10.839	4.11083	10.9414	-1.4123
NM_024963	FBXL18	2.46871	1.41293	1.06538	1.72545	0.62694	1.66812	-1.41182
NM_001136263	C2CD4C	1.32773	2.53867	1.49281	1.96532	0.68849	1.83113	-1.41123
NM_001177387	ATXN7	2.29894	4.42243	4.99928	4.29402	1.50888	4.00367	-1.40784
NM_006851	GLIPR1	3.83838	3.69336	3.87096	3.56856	1.41203	3.74281	-1.40635
NM_001198531	TCF7L2	3.39038	1.1358	2.00223	1.42256	0.750012	1.98774	-1.40615
NM_018167	BTBD7	1.14686	2.11097	2.59397	1.38267	0.683695	1.80862	-1.40346
NM_018348	CMTR2	3.12663	1.75975	1.36695	3.32186	0.90752	2.3938	-1.3993
NM_001042576	RRBP1	29.845	14.1704	16.0625	16.6636	7.3025	19.1854	-1.39354
NM_000889	ITGB7	2.06396	1.15404	1.50293	1.87779	0.628762	1.64968	-1.3916
NM_006515	SETMAR	1.52179	1.09589	1.31705	1.55944	0.524732	1.37354	-1.38825
NM_021705	NFYA	1.89482	3.65199	3.59102	4.14442	1.26919	3.32056	-1.38752
NM_018444	PDP1	2.46723	3.80163	7.51051	2.746	1.58109	4.13134	-1.38569
NM_001142560	RRNAD1	1.26471	1.15867	1.33303	1.4991	0.502853	1.31388	-1.38562
NM_021830	C10orf2	3.72716	3.3239	2.50967	5.44213	1.43589	3.75071	-1.38522
NM_005911	MAT2A	67.4376	88.3231	77.1818	99.0273	31.9143	82.9924	-1.37878
NM_001040152	PEG10	64.9713	37.577	52.4545	48.7963	19.6067	50.9498	-1.37773
NM_015169	RRS1	21.2108	8.91379	9.272	16.8433	5.41179	14.06	-1.37742
NM_020815	PCDH10	5.49761	9.43536	7.64001	10.371	3.17569	8.236	-1.37487
NM_001177665	RIF1	3.05502	4.15763	2.26707	2.55818	1.16196	3.00948	-1.37295
NM_015511	AAR2	2.21065	2.84956	2.91384	1.55509	0.920983	2.38228	-1.3711
NM_015207	OTUD3	5.44034	5.39028	3.95077	6.61826	2.06924	5.34991	-1.37041
NM_004232	SOCS6	9.56721	11.5889	11.1659	8.99771	3.99623	10.3299	-1.37012
NM_181673	OGT	1.10208	2.37278	1.62222	1.66169	0.655461	1.68969	-1.36618
NM_014971	EFR3B	4.18137	1.96389	2.00475	3.5729	1.13923	2.93073	-1.3632
NM_016341	PLCE1	1.49875	1.454	2.99238	1.90974	0.764652	1.96372	-1.36071
NM_014594	ZNF354C	3.23871	3.07596	1.8807	3.19642	1.10899	2.84795	-1.36068
NM_007026	DUSP14	15.2291	17.0644	19.7725	17.9947	6.82943	17.5152	-1.35877
NM_001039885	FKRP	4.84799	1.9784	3.40657	2.21393	1.21395	3.11172	-1.358
NM_020894	UVSSA	2.6054	1.72906	1.72419	2.70286	0.856249	2.19038	-1.35508
NM_153257	ZNF461	1.96921	3.85082	2.93598	3.34833	1.18439	3.02609	-1.35331
NM_001003694	BRPF1	1.91416	1.45033	1.79719	2.83123	0.782336	1.99823	-1.35286
NM_001278438	FNDC3A	4.31503	3.25069	4.47064	4.60106	1.63038	4.15936	-1.35115
NM_001821	CHML	2.01008	1.9958	1.73105	1.18878	0.678721	1.73143	-1.35107
NM_080794	MRPL39	1.66882	1.59788	1.51415	2.80935	0.746161	1.89755	-1.34658
NM_152735	ZBTB9	3.89849	4.09014	3.24592	4.68682	1.56538	3.98034	-1.34638
NM_006372	SYNCRIP	15.0764	18.2125	15.8401	13.4484	6.16408	15.6443	-1.34368
NM_005575	LNPEP	5.24458	2.51681	2.14883	2.27113	1.20159	3.04534	-1.34166
NM_000937	POLR2A	38.8589	54.7361	37.12	57.5076	18.5826	47.0556	-1.34042
NM_001261414	SOX5	1.13223	1.7455	1.49184	1.43416	0.573862	1.45093	-1.3382
NM_006831	CLP1	5.49567	7.5402	8.11871	8.80832	2.96548	7.49072	-1.33684
NM_022455	NSD1	3.0241	1.48839	1.1503	1.12117	0.672272	1.69599	-1.33501
NM_004383	CSK	16.3818	9.41734	11.1437	8.99891	4.5576	11.4854	-1.33346
NM_177966	PDE12	8.84729	9.69264	8.68968	10.1117	3.70968	9.33533	-1.33141
NM_014023	WDR37	6.91744	14.2244	8.30539	14.815	4.40403	11.0656	-1.32918
NM_001037172	ACPL2	28.9657	34.2103	29.8957	56.4585	14.881	37.3825	-1.32889
NM_001142288	EMC8	4.22639	2.95471	3.02456	2.94772	1.3127	3.28835	-1.32482
NM_153348	FBXW8	2.79527	2.74239	2.78711	2.91852	1.12442	2.81082	-1.32181
NM_018094	GSPT2	4.45211	5.50631	4.45934	5.91035	2.03371	5.08203	-1.32129
NM_004272	HOMER1	3.15792	4.4406	4.74139	5.07058	1.74249	4.35262	-1.32073
NM_024518	ULBP3	4.17412	3.42773	3.04924	4.64194	1.5307	3.82326	-1.32061
NM_080603	ZSWIM1	2.79613	2.8904	2.33098	3.73319	1.17708	2.93768	-1.31946
NM_173552	C3orf58	10.2496	18.2075	18.4911	13.5124	6.0667	15.1151	-1.31701
NM_018992	KCTD5	21.475	33.3951	17.5204	24.444	9.71743	24.2086	-1.31687
NM_006980	MTERF	2.46745	2.1691	1.49583	2.9685	0.914412	2.27522	-1.31509
NM_012083	FRAT2	3.01655	5.59967	5.84048	4.92385	1.9482	4.84514	-1.3144
NM_001145445	SCAF4	5.19824	6.70425	6.70933	6.77362	2.55984	6.34636	-1.30988
NM_005063	SCD	86.8686	182.677	163.394	133.094	57.1355	141.508	-1.30843
NM_001136232	SEC13	1.69026	1.98669	4.41224	2.64866	1.08399	2.68446	-1.30828
NM_021088	ZNF2	1.34042	1.70843	1.01027	1.82278	0.594819	1.47047	-1.30576
NM_013417	IARS	17.3884	11.1216	9.39382	14.6257	5.31464	13.1324	-1.30508
NM_006327	TIMM23	7.64682	7.04411	5.3377	9.51421	2.99349	7.38571	-1.30291
NM_001042498	SLC35A2	4.21095	4.66818	5.13289	5.19993	1.94797	4.80299	-1.30196
NM_001267	CHAD	117.265	59.4573	68.9421	67.8128	31.7956	78.3693	-1.30146
NM_033267	IRX2	3.59666	2.15636	2.41169	1.61524	0.99282	2.44499	-1.30022
NM_001128160	UBP1	20.9637	14.4036	11.9245	12.6735	6.09504	14.9913	-1.29842
NM_173632	ZNF776	2.69609	4.65862	2.84242	3.39095	1.38204	3.39702	-1.29747
NM_001142483	NREP	2.04211	1.2337	1.83916	1.73599	0.696813	1.71274	-1.29746
NM_001130688	HMGB2	12.7634	19.9878	15.6616	14.8413	6.44182	15.8135	-1.29562
NM_138352	SAMD1	22.8966	12.1848	18.4367	10.1789	6.49051	15.9243	-1.29482
NM_206873	PPP1CA	2.07572	2.12371	2.12935	2.7689	0.927235	2.27442	-1.29449
NM_012416	RANBP6	5.56763	4.59129	5.07561	4.99187	2.06809	5.0566	-1.28987
NM_018298	MCOLN3	2.28025	3.34445	2.00921	4.50547	1.24736	3.03484	-1.28274
NM_001167734	VARS2	4.34122	2.78765	3.85738	2.04916	1.34065	3.25885	-1.28143
NM_001142421	MORF4L2	6.07062	7.13358	5.07188	11.1892	3.03539	7.36632	-1.27906
NM_033088	STRIP1	14.6172	9.32671	9.45633	9.98163	4.47536	10.8455	-1.27702
NM_024899	CEP76	1.90495	3.27426	2.6689	3.66356	1.18935	2.87792	-1.27485
NM_001024455	RGAG4	6.50669	8.05977	9.42268	12.4503	3.76536	9.10986	-1.27464
NM_024654	NOL9	4.96173	3.8916	2.71192	4.75028	1.6874	4.07888	-1.27337
NM_138422	ADAT3	4.51616	3.83272	4.43925	3.15561	1.6509	3.98594	-1.27167
NM_001254	CDC6	5.19355	5.18058	2.55723	3.51388	1.70299	4.11131	-1.27153
NM_002105	H2AFX	71.0357	64.3379	62.719	72.6855	28.0412	67.6945	-1.27149
NM_000368	TSC1	5.36714	6.4878	3.79777	3.93103	2.0293	4.89593	-1.2706
NM_014611	MDN1	5.97165	4.04191	3.2448	5.06769	1.90364	4.58151	-1.26706
NM_032510	PARD6G	3.85635	2.80993	1.84897	2.41592	1.13573	2.73279	-1.26676
NM_032329	ING5	6.28324	3.19182	3.24198	4.29935	1.7681	4.2541	-1.26665
NM_001278055	SACS	5.16097	3.65844	3.16056	3.51228	1.6153	3.87306	-1.26167
NM_001166271	SPATA13	6.62356	4.9068	4.72709	6.47206	2.37203	5.68238	-1.26037
NM_001007214	CACYBP	1.23969	1.68722	1.45364	2.29256	0.69665	1.66828	-1.25985
NM_015088	TNRC6B	1.66342	2.06977	1.34935	1.70347	0.709696	1.6965	-1.25729
NM_030627	CPEB4	4.56769	6.7943	7.55496	10.2618	3.05306	7.29469	-1.25659
NM_033326	SOX6	4.22969	2.14965	2.07482	2.30998	1.12653	2.69103	-1.25628
NM_001257391	CD63	43.9847	49.6479	50.8567	39.7972	19.2977	46.0716	-1.25545
NM_001167856	SBNO1	2.40593	3.17173	2.49604	3.18916	1.18141	2.81571	-1.25299
NM_138417	KTI12	6.88964	9.99135	9.86992	13.5857	4.2335	10.0842	-1.25217
NM_001013437	SEH1L	2.09533	2.53574	1.72924	3.94032	1.08431	2.57516	-1.24788
NM_000875	IGF1R	7.0615	12.2298	6.83624	9.86074	3.79484	8.99707	-1.24542
NM_001081461	JMJD6	1.13898	1.89606	1.72129	1.2702	0.635509	1.50663	-1.24534
NM_014138	FAM156A	4.24734	3.10437	2.81193	2.88627	1.37689	3.26248	-1.24455
NM_001185181	PFDN6	3.15487	1.51068	2.14994	1.39396	0.866678	2.05236	-1.24372
NM_138395	MARS2	3.69786	1.99521	2.0068	2.54266	1.08417	2.56063	-1.23991
NM_001002001	GMPR2	3.83296	2.08146	1.55285	1.72371	0.97393	2.29774	-1.23833
NM_003724	JRK	3.56002	1.91436	1.66579	2.60679	1.03408	2.43674	-1.2366
NM_017489	TERF1	1.31157	1.15111	1.20295	1.23251	0.519735	1.22453	-1.23639
NM_001270492	SREK1	4.07602	6.42045	4.30426	6.25663	2.23476	5.26434	-1.23613
NM_001199378	GBF1	1.59116	3.09324	1.65585	2.42342	0.931289	2.19092	-1.23423
NM_058219	EXOSC6	16.7163	12.9396	16.3309	15.1346	6.50235	15.2804	-1.23264
NM_015120	ALMS1	2.32576	2.19769	1.74775	1.77624	0.858088	2.01186	-1.22933
NM_213598	ZNF543	1.54051	2.40983	2.13986	2.36768	0.904594	2.11447	-1.22495
NM_025009	CEP135	2.12037	1.77669	1.53569	1.56919	0.748939	1.75048	-1.22483
NM_005955	MTF1	4.56643	4.37972	2.80944	5.39709	1.83479	4.28817	-1.22475
NM_001267698	CD63	13.8785	13.2572	13.8841	8.21946	5.27261	12.3098	-1.22322
NM_001001485	ATP2C1	1.87746	2.14263	2.38042	1.82792	0.882923	2.05711	-1.22026
NM_001194998	CEP152	1.24703	1.1792	1.25685	1.1412	0.518667	1.20607	-1.21743
NM_198457	ZNF600	1.57178	1.0458	1.13339	1.67141	0.58326	1.3556	-1.21672
NM_014454	SESN1	5.21916	2.19179	1.99439	2.68924	1.30148	3.02364	-1.21614
NM_004954	MARK2	5.8385	4.69857	3.68282	3.6174	1.92579	4.45932	-1.21137
NM_001172700	SHROOM1	1.6993	1.16678	1.06387	1.36519	0.572351	1.32378	-1.2097
NM_018717	MAML3	1.28099	2.13677	1.43651	1.96004	0.738521	1.70358	-1.20586
NM_001042610	DBNDD1	11.8849	11.9107	8.28454	18.6861	5.51521	12.6916	-1.20238
NM_177401	MIDN	38.6395	65.4985	54.5951	69.7106	24.8374	57.1109	-1.20125
NM_001033050	MTERFD3	3.1466	6.78352	3.78719	3.93254	1.92001	4.41246	-1.20047
NM_031492	RBM4B	7.74593	13.1023	8.75517	9.45129	4.24903	9.76367	-1.20029
NM_001240	CCNT1	7.48557	13.3969	11.8704	10.24	4.67897	10.7482	-1.19983
NM_001174108	ZBED6	14.3818	21.974	17.4807	18.3324	7.86081	18.0422	-1.19863
NM_019606	MEPCE	19.2958	24.1105	18.7234	34.7989	10.5627	24.2322	-1.19794
NM_153717	EVC	4.74571	2.73141	5.05284	2.92508	1.68433	3.86376	-1.19783
NM_001105573	FBXO45	3.87362	4.67163	3.6659	5.26804	1.90776	4.3698	-1.19569
NM_005066	SFPQ	123.203	121.693	102.329	119.854	51.0083	116.77	-1.19486
NM_002354	EPCAM	3.50042	1.74566	2.03501	2.50394	1.06932	2.44626	-1.19388
NM_001007257	PRDM2	6.86417	9.10226	6.52929	10.1848	3.57346	8.17013	-1.19304
NM_033486	CDK11B	11.9597	9.58394	7.81687	9.42696	4.25225	9.69687	-1.18929
NM_007200	AKAP13	2.44834	2.20041	1.79956	1.47669	0.869496	1.98125	-1.18816
NM_032175	UTP15	5.82339	5.81528	4.87015	9.13799	2.81949	6.4117	-1.18527
NM_182917	EIF4G1	18.6154	12.5036	10.2967	10.719	5.73613	13.0337	-1.18409
NM_198700	CELF1	3.0161	4.30858	3.37089	2.76972	1.4821	3.36632	-1.18353
NM_174942	GAS2L3	2.13536	2.78916	2.6543	1.68692	1.02032	2.31643	-1.18288
NM_174931	GPATCH11	4.1262	2.74976	2.23783	3.12458	1.35183	3.05959	-1.17843
NM_001199972	RPL36A	3.10372	4.47994	4.65466	6.50262	2.07433	4.68524	-1.17548
NM_025202	EFHD1	3.9254	4.94393	4.48425	5.15655	2.04911	4.62753	-1.17525
NM_001252148	SLC39A9	2.56176	2.383	3.28983	2.21438	1.15751	2.61224	-1.17426
NM_001270629	MED4	3.49489	4.96025	3.99035	4.9638	1.93992	4.35232	-1.16579
NM_012204	GTF3C4	7.95327	10.4206	9.13239	11.7091	4.37812	9.80384	-1.16304
NM_001305	CLDN4	8.96114	12.0906	9.82882	7.25663	4.25795	9.5343	-1.16297
NM_173156	SMG7	3.49874	2.67381	2.70129	2.83743	1.30759	2.92782	-1.16292
NM_138447	ZNF689	4.54131	4.8723	3.29093	4.69251	1.94382	4.34926	-1.16188
NM_015381	FAM19A5	38.2203	31.7139	21.1703	29.5353	13.4882	30.16	-1.16094
NM_001099679	TRIM32	3.70462	2.27394	2.0089	2.17896	1.13856	2.54161	-1.15853
NM_018976	SLC38A2	150.478	184.402	206.505	146.307	77.0441	171.923	-1.15801
NM_001271427	EMC1	4.34756	4.12865	3.8961	4.11045	1.84755	4.12069	-1.15727
NM_001098633	AKT1S1	8.46965	6.27681	5.17803	6.7465	2.99015	6.66775	-1.15698
NM_130436	DYRK1A	1.48793	2.54336	2.26086	2.00482	0.932818	2.07424	-1.15292
NM_004251	RAB9A	5.87713	9.03416	8.87547	6.75006	3.43332	7.63421	-1.15287
NM_021224	ZNF462	2.21032	1.89054	1.46616	2.034	0.85469	1.90025	-1.15272
NM_080652	TMEM41A	7.19424	10.2193	10.1179	7.12386	3.90307	8.66383	-1.15039
NM_021648	TSPYL4	10.2064	10.4339	11.0508	10.3117	4.73704	10.5007	-1.14843
NM_198535	ZNF699	1.03918	1.78677	1.17931	1.54245	0.625741	1.38693	-1.14825
NM_001001974	PLEKHA1	2.52191	4.45267	2.64714	2.7576	1.398	3.09483	-1.1465
NM_001243403	CLEC16A	1.26778	1.45576	1.93428	1.68505	0.716443	1.58572	-1.14621
NM_020453	ATP10D	5.67576	2.23416	2.30056	2.10846	1.39316	3.07974	-1.14445
NM_002703	PPAT	9.16834	6.87628	8.3481	7.98947	3.66265	8.09555	-1.14424
NM_033319	CENPL	1.74931	1.58617	2.04282	3.13546	0.964624	2.12844	-1.14176
NM_001160305	SETD6	1.9833	1.17937	1.60058	1.99084	0.765784	1.68852	-1.14075
NM_001080472	FITM2	5.42304	3.18505	3.82531	2.77006	1.72486	3.80086	-1.13985
NM_001193646	ATF5	13.8317	20.331	18.1199	15.4715	7.69213	16.9385	-1.13885
NM_001164665	KIAA1549	4.67132	4.91576	3.77524	4.0125	1.97534	4.3437	-1.13683
NM_001193452	NUDT16L1	2.11145	1.74561	1.82113	3.88032	1.08855	2.38963	-1.13438
NM_016101	NIP7	16.1022	10.1044	9.57125	14.3221	5.7065	12.525	-1.13413
NM_022827	SPATA20	2.28993	3.51813	4.89011	2.36938	1.49431	3.26689	-1.12844
NM_199320	JADE1	2.11325	1.94503	2.07256	2.05021	0.936291	2.04526	-1.12726
NM_203413	ELP5	4.69447	7.08064	5.32466	8.73182	2.95787	6.4579	-1.12651
NM_057749	CCNE2	2.36979	1.38562	1.37134	2.6485	0.892398	1.94381	-1.12313
NM_024755	SLTM	12.2412	7.97395	9.83983	6.2786	4.17347	9.08339	-1.12198
NM_001023561	ZNF749	1.70504	1.38483	1.54427	1.51815	0.707354	1.53807	-1.12062
NM_001008495	TMEM64	10.0066	8.5724	9.13242	7.65549	4.07164	8.84173	-1.11872
NM_001242483	EIF1AD	1.49834	1.84998	1.87232	3.07	0.955791	2.07266	-1.11672
NM_003276	TMPO	5.70365	8.74851	6.39817	7.32067	3.25115	7.04275	-1.11519
NM_021643	TRIB2	17.7572	16.57	12.4085	12.5006	6.84039	14.8091	-1.11433
NM_004037	AMPD2	4.17122	6.90887	4.70623	6.27903	2.54911	5.51634	-1.11372
NM_004292	RIN1	8.6236	11.7735	8.44211	14.6097	5.02073	10.8622	-1.11335
NM_152553	RNF217	9.34294	9.12476	7.99567	6.70689	3.83438	8.29256	-1.11283
NM_213568	SLC39A3	1.02034	1.02873	1.42332	1.50162	0.575441	1.2435	-1.11167
NM_001258308	NOP2	10.1878	7.20344	8.02151	11.4187	4.26242	9.20786	-1.11119
NM_001099678	LRRC58	9.99018	9.08986	7.6788	8.86441	4.12853	8.90581	-1.10912
NM_005334	HCFC1	16.5973	14.8362	13.8157	14.0273	6.87862	14.8191	-1.10727
NM_006724	MAP3K4	5.36416	4.51065	4.93946	4.86723	2.28402	4.92037	-1.10719
NM_001166426	WDR13	3.52507	4.15719	2.81958	3.16344	1.58655	3.41632	-1.10655
NM_001456	FLNA	29.3487	33.6973	23.3723	29.1949	13.4281	28.9033	-1.10598
NM_001007253	ERV3-1	1.93816	3.0491	3.03115	2.55239	1.23028	2.6427	-1.10303
NM_024322	CENPO	2.1162	3.42167	2.75571	3.33534	1.35352	2.90723	-1.10293
NM_203290	POLR1C	18.1205	20.294	22.0188	25.3757	9.98793	21.4522	-1.10287
NM_015208	ANKRD12	2.00852	2.51802	2.10454	4.18306	1.25948	2.70354	-1.10202
NM_032334	UTP23	6.11759	8.6394	7.47195	8.7603	3.61046	7.74731	-1.10151
NM_006091	CORO2B	3.56775	3.37201	4.32714	4.04177	1.78672	3.82717	-1.09896
NM_198076	COX20	5.18542	7.40786	6.51952	7.48017	3.10452	6.64824	-1.0986
NM_014205	ZNHIT2	6.76191	7.97005	7.24521	11.5082	3.91497	8.37134	-1.09646
NM_022366	TFB2M	11.2066	16.1584	12.162	22.9733	7.31802	15.6251	-1.09434
NM_001272004	EPC1	6.12265	9.99526	10.3127	8.3637	4.08512	8.69858	-1.0904
NM_006959	ZNF17	2.04659	2.86805	2.06639	2.69021	1.13594	2.41781	-1.08981
NM_022726	ELOVL4	11.2459	5.12163	4.96021	6.87449	3.31295	7.05056	-1.08962
NM_138821	PAM	12.7556	11.0898	11.1561	7.98236	5.05632	10.746	-1.08764
NM_001278231	ZNF189	3.80022	4.99166	3.48707	6.61294	2.22248	4.72297	-1.08752
NM_001199383	RNF145	26.6289	46.3692	43.4816	34.9525	17.8292	37.858	-1.08636
NM_017782	FAM208B	15.1788	8.50551	7.73736	9.43283	4.8181	10.2136	-1.08396
NM_001085411	NADK2	6.1291	7.69894	6.11928	9.09966	3.42822	7.26175	-1.08286
NM_017552	ATAD2B	2.33415	1.626	1.50952	1.18517	0.785683	1.66371	-1.08238
NM_018429	BDP1	5.14776	4.87616	3.28254	4.19251	2.06622	4.37474	-1.0822
NM_033251	RPL13	13.7486	8.39756	13.4435	8.91642	5.26289	11.1265	-1.08008
NM_015131	WDR43	21.9302	22.0107	23.3182	24.569	10.8643	22.957	-1.07934
NM_198836	ACACA	6.88737	3.32231	3.62001	4.51049	2.17154	4.58505	-1.07822
NM_138792	LEO1	7.2767	7.68849	5.61184	7.06707	3.27361	6.91103	-1.07802
NM_006036	PREPL	1.35289	1.28231	1.00813	1.03431	0.553968	1.16941	-1.07791
NM_032172	USP42	6.00733	9.12378	8.26856	9.70282	3.92287	8.27562	-1.07696
NM_014388	DIEXF	4.93974	6.077	4.06166	6.66989	2.58111	5.43707	-1.07484
NM_022774	EXO5	2.58575	1.37131	1.26801	1.75891	0.832398	1.746	-1.0687
NM_001145797	SH2B1	2.9349	2.31749	2.62298	2.16813	1.19775	2.51087	-1.06786
NM_001142478	NREP	16.0627	11.0971	15.4571	15.3935	6.92043	14.5026	-1.06738
NM_133264	WIPF2	6.71028	12.4182	8.63221	9.06047	4.39293	9.20529	-1.06728
NM_007204	DDX20	4.72177	6.9669	6.15066	6.57895	2.91492	6.10457	-1.06643
NM_005751	AKAP9	3.2323	4.67149	3.08114	4.72545	1.87799	3.9276	-1.06446
NM_003192	TBCC	9.58951	13.4982	14.1312	12.4751	5.94384	12.4235	-1.0636
NM_016481	C9orf156	4.62962	5.42854	5.13252	9.23145	2.92392	6.10553	-1.06221
NM_001204199	SRP19	2.37831	2.69721	1.62059	2.30341	1.08016	2.24988	-1.0586
NM_024313	NOL12	4.59434	3.73645	3.74428	4.73496	2.01831	4.20251	-1.0581
NM_020368	UTP3	15.28	15.5973	11.849	19.8248	7.52937	15.6378	-1.05443
NM_004104	FASN	46.1656	56.4473	36.545	31.8045	20.5849	42.7406	-1.05402
NM_203390	RBM12B	5.70457	6.25184	4.38492	7.37159	2.8559	5.92823	-1.05366
NM_001042573	ENGASE	2.97374	2.40817	3.12013	3.33453	1.42813	2.95914	-1.05105
NM_001146082	MBOAT7	1.54885	1.99219	1.84572	3.10709	1.02593	2.12346	-1.04949
NM_001029991	METTL17	5.16228	3.61385	3.51726	4.06206	1.97797	4.08886	-1.04768
NM_001243159	TAF1C	4.07363	4.63627	4.1169	4.39522	2.08358	4.30551	-1.04712
NM_001243089	FOXM1	3.05595	2.19586	3.12744	2.02304	1.25888	2.60057	-1.04669
NM_018347	AP5S1	4.41074	3.09024	2.55357	3.38598	1.62829	3.36013	-1.04516
NM_152289	ZNF561	4.4479	5.52683	4.24555	6.78012	2.545	5.2501	-1.04468
NM_032177	PHAX	10.2971	11.9661	10.2004	12.3906	5.43612	11.2135	-1.04459
NM_006626	ZBTB6	5.229	4.74217	4.35544	5.02818	2.34658	4.8387	-1.04406
NM_001144989	ZNF814	1.98025	2.22548	1.51247	2.16717	0.956052	1.97134	-1.04402
NM_022346	NCAPG	4.5546	3.45212	2.36548	2.42056	1.55385	3.19819	-1.04141
NM_001969	EIF5	65.4869	94.8053	78.9624	93.8219	40.5658	83.2691	-1.03752
NM_006482	DYRK2	8.78836	9.60925	11.3502	9.65799	4.80176	9.85145	-1.03677
NM_018385	LSG1	14.3275	10.6917	9.38914	13.5262	5.84179	11.9836	-1.03658
NM_057167	COL6A3	53.6242	45.8363	76.1422	43.1225	26.675	54.6813	-1.03556
NM_001143835	NFRKB	3.9807	4.97914	3.363	3.55889	1.93721	3.97043	-1.03532
NM_007043	KRR1	17.6232	18.7173	15.9107	17.9431	8.56272	17.5486	-1.03521
NM_002957	RXRA	23.5774	14.1263	11.3102	11.4152	7.37498	15.1073	-1.03453
NM_183043	RNF6	6.10687	6.7557	4.99238	8.1514	3.17769	6.50159	-1.03281
NM_001429	EP300	13.7664	19.3648	12.9841	16.4064	7.64124	15.6304	-1.03248
NM_006439	MAB21L2	9.48771	7.10801	8.21032	13.4007	4.6748	9.55168	-1.03085
NM_020791	TAOK1	11.5233	12.1227	8.35839	8.82347	5.00311	10.207	-1.02866
NM_145798	OSBPL7	1.6476	2.30309	1.70084	1.999	0.937921	1.91263	-1.02802
NM_181709	FAM101A	95.6294	81.773	58.0322	66.3512	37.0062	75.4464	-1.02769
NM_001005741	GBA	1.18547	1.15569	1.64338	1.32306	0.651205	1.3269	-1.02688
NM_194259	UBE2I	3.70696	3.9683	4.14625	2.89687	1.80591	3.67959	-1.02682
NM_001242491	FAM156A	3.80436	3.03633	3.33948	2.80753	1.59556	3.24693	-1.02501
NM_138270	ATRX	3.33041	2.64301	2.41206	2.78629	1.37339	2.79294	-1.02404
NM_152557	ZNF746	2.75051	3.49985	2.43793	3.43137	1.48997	3.02991	-1.02399
NM_033211	C5orf30	2.13695	1.45362	1.66501	1.26861	0.80247	1.63105	-1.02328
NM_173822	FAM126B	3.05004	2.39581	2.26651	2.7568	1.28932	2.61729	-1.02146
NM_145232	CTU1	4.0092	4.4522	4.495	5.55734	2.28213	4.62844	-1.02014
NM_018183	SBNO1	3.28965	4.97096	3.99101	4.31946	2.04581	4.14277	-1.01792
NM_005270	GLI2	1.85689	2.08997	2.84563	2.36096	1.13114	2.28836	-1.01654
NM_032434	ZNF512	2.07354	1.48755	1.90417	2.07996	0.93251	1.8863	-1.01637
NM_001130864	PWWP2A	2.3312	2.46101	2.54848	2.56551	1.22598	2.47655	-1.0144
NM_014053	FLVCR1	3.36103	3.01745	3.21556	3.87709	1.66796	3.36778	-1.01371
NM_138358	C19orf52	7.40971	8.42637	8.19801	10.3679	4.2605	8.6005	-1.0134
NM_139281	WDR36	10.2682	9.16251	7.36102	11.7467	4.77345	9.63461	-1.01319
NM_032171	CEP78	2.696	1.85644	2.37093	1.77683	1.0779	2.17505	-1.01283
NM_014501	UBE2S	25.501	24.7041	40.1655	31.8193	15.1458	30.5475	-1.01214
NM_000052	ATP7A	3.28182	1.96841	1.8396	1.77417	1.09897	2.216	-1.01181
NM_030803	ATG16L1	4.15429	2.7357	2.85527	3.97095	1.70277	3.42905	-1.00993
NM_144775	SMCR8	4.97811	4.10173	3.19288	4.73327	2.112	4.2515	-1.00936
NM_015694	ZNF777	5.79583	8.54628	6.23046	8.70193	3.64715	7.31862	-1.0048
NM_001005855	ATP8B2	7.01456	5.11794	4.3265	4.56719	2.62227	5.25655	-1.0033
NM_153045	C9orf91	1.8877	2.00294	1.67308	2.79093	1.04206	2.08866	-1.00314
NM_031452	FAM103A1	2.30004	3.49596	3.50972	2.87823	1.52194	3.04599	-1.001

## Sheet: Up-regulated genes
RefSeq transcript ID	Gene symbol	14wk_control	14wk_control	15wk_control	18wk_control	R08_269A	Control mean	Log2 fold-change
NM_001254719	MYBPC1	3.33072e-09	1.28145e-12	2.53002e-09	0	2.57273	1.46551e-09	30.7093
NM_001204177	CHODL	1.71837e-08	3.87754e-10	3.77428e-12	7.19953e-31	1.02999	4.39381e-09	27.8045
NM_001270573	CSNK1G3	8.17012e-10	7.35451e-07	7.85475e-13	2.20457e-18	1.88971	1.84067e-07	23.2914
NM_001142284	RPS24	1.01318e-07	6.62985e-07	1.19561e-07	1.61369e-06	6.02676	6.24389e-07	23.2024
NM_001243116	NFKBIB	4.55265e-11	2.9217e-15	1.17593e-12	1.7971e-06	2.68745	4.49287e-07	22.5121
NM_000751	CHRND	4.43844e-08	3.989e-06	8.38303e-07	8.23824e-07	2.17033	1.42388e-06	20.5397
NM_001258454	TNIP1	1.41533e-06	2.37342e-08	3.75015e-06	3.05184e-07	1.82226	1.3736e-06	20.3393
NM_001202546	CUX1	4.00018e-15	5.26093e-14	6.0306e-17	7.74989e-06	1.4208	1.93747e-06	19.4841
NM_001025090	MBP	1.33964e-06	2.45874e-07	6.82901e-06	3.63247e-07	1.07865	2.19444e-06	18.9069
NM_002543	OLR1	1.59262e-05	1.13108e-10	1.66654e-10	1.3886e-11	1.03644	3.98162e-06	17.9898
NM_001894	CSNK1E	0.000345297	0.000165748	0.00015895	0.000458799	69.0937	0.000282199	17.9015
NM_001198569	ATP6V0C	0.000126425	0.000321972	0.000179876	0.000192258	33.9014	0.000205133	17.3344
NM_001166688	PFKM	5.63801e-21	3.35923e-05	7.11457e-11	6.83468e-14	1.24352	8.39809e-06	17.1759
NM_001258357	HPCAL1	7.03671e-05	6.78552e-05	5.78638e-05	5.28542e-05	8.55189	6.22351e-05	17.0682
NM_001144999	ITGAV	2.68692e-05	2.83213e-05	1.42436e-06	2.18955e-05	2.10226	1.96276e-05	16.7087
NM_001278263	CARHSP1	2.66909e-05	1.56311e-05	6.67232e-05	2.29408e-14	2.91864	2.72613e-05	16.7081
NM_001202498	UBE2H	0.000442175	7.32306e-05	5.54366e-05	9.57883e-05	13.5196	0.000166658	16.3078
NM_001281535	EPB41L3	6.94394e-05	7.30335e-05	6.76236e-05	7.13091e-05	4.35475	7.03514e-05	15.9177
NM_001002841	MYL4	8.87522e-06	1.4044e-05	5.05501e-05	5.32929e-05	1.88099	3.16906e-05	15.8571
NM_003282	TNNI2	7.89251e-05	9.20782e-05	0.00014819	0.000145273	6.69981	0.000116117	15.8163
NM_006997	TACC2	2.45164e-05	3.79049e-05	4.02549e-05	3.15836e-05	1.90924	3.35649e-05	15.7957
NM_001202504	CTDP1	7.98464e-05	3.90006e-05	2.63339e-05	4.46341e-05	2.56821	4.74537e-05	15.7239
NM_183399	RNF14	5.17367e-17	0.000122398	1.09171e-17	3.77311e-06	1.70163	3.15428e-05	15.7192
NM_025133	FBXO11	2.69706e-08	7.62103e-05	0.000156715	0.000107876	3.68045	8.52071e-05	15.3985
NM_001159701	FHL1	3.5247e-05	4.33832e-05	9.82433e-05	0.000102301	2.30761	6.97936e-05	15.0129
NM_001017529	PRR5	2.21733e-05	0.000877696	0.000119725	0.000186061	9.95743	0.000301414	15.0117
NM_206820	MYBPC1	3.02581e-13	0.00160935	5.65031e-07	0	12.7297	0.000402479	14.9489
NM_001199853	AK3	3.83379e-05	0.000130924	0.000118825	8.17592e-05	2.83378	9.24615e-05	14.9035
NM_001177304	PLSCR4	2.62755e-05	5.66254e-05	0.000109797	6.94292e-05	1.99997	6.55318e-05	14.8974
NM_001243252	EFHD1	3.33841e-05	3.47692e-05	3.18679e-05	0.000318934	1.87944	0.000104739	14.1312
NM_001127241	BBC3	0.00075935	1.1541e-05	0.000310282	7.43335e-06	3.60289	0.000272152	13.6925
NM_198893	ZNF160	3.63318e-05	0.000111462	0.000118043	0.000148001	1.03848	0.000103459	13.2931
NM_001207047	ATRN	8.56961e-05	0.000204361	0.000392685	0.000372878	2.22933	0.000263905	13.0443
NM_001098813	SEPT8	1.4187e-05	0.000130037	0.000206541	0.000182602	1.10671	0.000133342	13.0189
NM_001128627	SPIRE1	0.00309019	0.000555722	0.000724258	0.000509059	8.63724	0.00121981	12.7897
NM_001254758	ST3GAL4	0.000366756	0.000128873	8.72585e-05	0.000110447	1.21176	0.000173334	12.7713
NM_001170716	BCAR1	7.96927e-05	0.000205504	0.000269745	0.000200362	1.21279	0.000188826	12.649
NM_016638	ARL6IP4	0.000179012	2.94285e-05	0.000378367	0.000111989	1.07416	0.000174699	12.586
NM_001143886	PPP1R12A	1.64135e-05	0.000182594	0.000133713	0.000821185	1.36958	0.000288476	12.213
NM_001278613	PCDH1	0.000223721	0.00094179	0.000323498	0.000104766	1.83457	0.000398444	12.1688
NM_020473	PIGA	0.000912195	0.000116002	0.000313888	0.00262642	3.4462	0.000992126	11.7622
NM_001256386	LRRC39	0.00160671	2.53215e-05	5.21226e-07	7.81421e-05	1.06386	0.000427674	11.2805
NM_001185157	IL24	0.0042984	3.11049e-13	1.40267e-21	6.04877e-18	2.49216	0.0010746	11.1794
NM_001113513	ARHGEF7	0.00031247	0.00653754	0.000868797	0.00179348	4.07385	0.00237807	10.7424
NM_001042781	TNNT3	0.0722791	0.00579554	0.00225993	0.0432509	47.6882	0.0308964	10.592
NM_001248001	SET	0.0800224	8.9928e-06	1.23359e-05	1.53225e-05	30.1445	0.0200148	10.5566
NM_016556	PSMC3IP	0.00197065	0.00380384	0.00016149	0.000121023	1.37909	0.00151425	9.8309
NM_002472	MYH8	0.0047896	0.013947	0.00248206	0.00858247	5.81421	0.00745028	9.60807
NM_001080116	LDB3	1.25264e-05	0.0312345	3.88885e-66	0.000515097	4.76558	0.00794053	9.2292
NM_014897	ZNF652	0.000648376	0.00788784	0.000493155	0.00190112	1.53144	0.00273262	9.13039
NM_000364	TNNT2	0.0836988	3.10936e-05	1.74472e-08	2.67096e-05	11.2181	0.0209392	9.06541
NM_004305	BIN1	0.0547463	0.0018081	8.37108e-47	0.00410669	7.82163	0.0151653	9.01055
NM_001042780	TNNT3	2.96715e-185	0.50377	5.37726e-106	3.51012e-145	57.3274	0.125943	8.83032
NM_001271972	HSP90AB1	0.00184773	0.149123	0.640744	0.0371908	89.5395	0.207226	8.75517
NM_001161819	MYO1B	0.0782814	0.00183912	0.00125028	0.00149967	8.92519	0.0207176	8.75088
NM_180977	PPP2R5D	0.000870313	0.00260373	0.010264	9.38096e-06	1.46695	0.00343686	8.73751
NM_199050	C2CD2	0.0113244	1.83107e-05	3.2451e-05	4.30835e-05	1.20606	0.00285456	8.72282
NM_001033576	UNC45B	0.00395284	0.000379706	0.00349577	0.00507298	1.33477	0.00322532	8.69293
NM_001194992	MEPCE	5.293e-05	0.0132337	0.00196656	0.00117958	1.66347	0.00410819	8.66148
NM_079422	MYL1	0.0107097	1.20041	0.121612	0.12624	137.791	0.364743	8.56139
NM_030817	APOLD1	0.000145054	0.00611509	0.000730284	0.0171852	2.13017	0.00604391	8.46127
NM_003279	TNNC2	0.393274	3.57708	0.790292	0.238829	397.398	1.24987	8.31266
NM_003476	CSRP3	0.00785539	0.14254	0.0159095	0	12.5238	0.0415762	8.2347
NM_013292	MYLPF	0.339964	3.66996	0.447183	0.089903	299.963	1.13675	8.04372
NM_052849	C15orf57	0.0317922	7.38564e-06	0.000932106	4.03752e-06	1.88889	0.00818393	7.85053
NM_033337	CAV3	0	0.098207	3.93796e-05	0.014821	6.05833	0.0282668	7.74367
NM_002310	LIFR	0.100947	0.000386648	0.000264097	0.000292778	5.19912	0.0254726	7.67318
NM_001122716	CXorf64	0	0.0789428	0	0	3.79665	0.0197357	7.58778
NM_001253846	GMDS	0.522542	4.67886e-05	3.07066e-05	7.80775e-05	25.0449	0.130674	7.5824
NM_079420	MYL1	0.0476203	1.64602	0.0783919	2.36872e-06	83.6228	0.443009	7.56042
NM_001231	CASQ1	0.0640327	0.0535764	0.0582849	0.0499005	10.4013	0.0564486	7.52561
NM_006789	APOBEC2	0.0409805	0.126188	0.024178	0	8.40988	0.0478366	7.45783
NM_001080483	TMEM8C	0.0172704	0.0558422	0	0	2.85106	0.0182781	7.28523
NM_005061	RPL3L	0	0.0248625	0.0158346	0.0143712	2.11771	0.0137671	7.26514
NM_001276346	TNNT2	2.66619e-27	2.99937e-17	0.0300537	1.39622e-16	1.14357	0.00751343	7.24986
NM_144967	ARHGAP36	0.010601	0.0525486	0.0217021	0.00629288	3.42367	0.0227861	7.23124
NM_001012720	RGR	0.00676096	0	0	0.0217355	1.06725	0.00712412	7.22697
NM_001191322	GREM1	0.000720835	0.00104674	0.00230635	0.190622	7.10282	0.048674	7.1891
NM_001100	ACTA1	0.279049	6.13368	0.784262	1.38401	308.712	2.14525	7.16897
NM_003888	ALDH1A2	0.0530862	2.77389e-06	5.08371e-07	8.23469e-05	1.85297	0.013293	7.12303
NM_145277	HFE2	0	0.0699657	0	0	2.4273	0.0174914	7.11656
NM_001101401	SBK2	0	0	0	0.0340671	1.11295	0.00851678	7.02987
NM_207163	LMOD2	0.0114598	0.0320309	0	0.0206249	2.0416	0.0160289	6.99288
NM_033493	CDK11B	0.000460155	0.00133054	0.233468	0.000106369	7.24289	0.0588413	6.94359
NM_001824	CKM	0.351452	1.787	0.178681	0.633328	90.1617	0.737615	6.9335
NM_002476	MYL4	0.282182	1.19661	0.268819	0.094395	47.7054	0.460501	6.6948
NM_001145841	TNNI2	0.25682	2.77939	1.02956	0.774423	124.321	1.21005	6.68286
NM_001039933	CD79B	0.0024497	0.00356	0.0610446	0.0146841	2.01635	0.0204346	6.62459
NM_001199784	SDCBP2	0.0749089	0.00333599	0.000486241	9.03242e-08	1.91744	0.0196828	6.6061
NM_002479	MYOG	0.108785	0.793709	0.0812498	0.0577548	24.8866	0.260375	6.57864
NM_198274	SMYD1	0	0.101068	0	0.0123486	2.70628	0.0283542	6.57661
NM_001159699	FHL1	0.0506813	0.180374	0.225781	0.0920579	12.4946	0.137224	6.50863
NM_020678	LRTM1	0.0102468	0.0334288	0.0417557	0.0181697	2.24369	0.0259002	6.43676
NM_001234	CAV3	0	0.0499714	0.0533356	0	2.17253	0.0258267	6.39437
NM_152372	MYOM3	0.00750983	0.0272643	0.0221157	0.0503896	2.24262	0.0268199	6.38574
NM_003837	FBP2	0	0.0552876	0.017545	0.0155273	1.84376	0.02209	6.38312
NM_024875	SYNPO2L	0.00366959	0.0507745	0.0216015	0.000261915	1.58621	0.0190769	6.37762
NM_025142	TAOK1	0.00114484	0.0898807	0.000142587	3.57772e-05	1.83073	0.022801	6.32718
NM_003281	TNNI1	0.0472863	0.211928	0.0198476	0.0316086	6.05237	0.0776676	6.28404
NM_021245	MYOZ1	0.0504651	0.278714	0.288591	0.194525	15.7698	0.203074	6.27902
NM_001105565	SMTNL1	0	0.0377489	0.029467	0.0172771	1.61583	0.0211232	6.2573
NM_016599	MYOZ2	0.00814625	0.199979	0.0482138	0	4.89382	0.0640848	6.25484
NM_005205	COX6A2	0.17928	0.97449	0.0907371	0	22.9456	0.311127	6.20457
NM_207034	EDN3	3.24818e-05	8.08796e-06	5.48997e-05	0.0623322	1.15036	0.0156069	6.20376
NM_005159	ACTC1	0.405244	1.82542	0.60762	0.30817	57.671	0.786613	6.19605
NM_005368	MB	0.0846047	0.136682	0.0218435	0.133829	6.35032	0.0942398	6.07435
NM_000079	CHRNA1	0.0271208	0.260873	0.0447887	0.0196178	5.83245	0.0881001	6.04881
NM_002470	MYH3	0.804821	0.473672	0.310218	0.341429	31.9423	0.482535	6.04869
NM_000184	HBG2	34.6877	187.829	53.1078	6.84901	4633.44	70.6184	6.0359
NM_007341	SH3BGR	0.0464091	2.94898e-06	0.0859284	0.0812883	3.47685	0.0534072	6.0246
NM_001018005	TPM1	0.548257	1.47717	1.83781	0.990331	74.3752	1.21339	5.9377
NM_001042500	DEFA1B	0.0300129	0.0939772	0.0617831	0.054287	3.65183	0.0600151	5.92715
NM_006790	MYOT	0.045723	0.0876303	0.0422231	2.11063e-06	2.66986	0.0438946	5.92658
NM_001145725	LYAR	0.000401306	0.001129	0.0806606	0.00256357	1.26313	0.0211886	5.89757
NM_000501	ELN	0.00372009	0.475268	0.0562117	0.0174867	8.06366	0.138172	5.8669
NM_001232	CASQ2	0.117023	0.083034	0.268157	0.018572	6.73976	0.121696	5.79134
NM_001199145	XIRP2	0.0362653	0.00292144	0.00631082	0.0430156	1.21762	0.0221283	5.78203
NM_001199775	CPD	5.68811e-05	0.223474	9.12393e-05	5.77537e-05	3.04733	0.05592	5.76804
NM_001172626	AMPD1	0.0222458	0.0353727	0.0140351	0.00754822	1.06625	0.0198005	5.75087
NM_001002810	PDE4DIP	2.14099e-257	0.192287	3.9293e-32	0.524132	8.94578	0.179105	5.64233
NM_004000	CHI3L2	14.257	16.6857	13.7092	22.7122	831.455	16.841	5.62559
NM_002339	LSP1	2.59351e-06	0.0690041	4.93352e-06	0.0869518	1.91243	0.0389909	5.61613
NM_005217	DEFA3	0.0148377	0.228623	0	0	2.97061	0.0608652	5.609
NM_020209	SHD	0.0234468	0.185841	0.0480085	0.0326088	3.50787	0.0724763	5.59694
NM_138705	CALML6	0.0812305	0.279114	0.209669	0.134749	8.49143	0.176191	5.5908
NM_007078	LDB3	0.0869179	5.12152e-06	2.29009e-05	1.88431e-06	1.03262	0.021737	5.57002
NM_005055	RAPSN	0.0782809	0.217284	0.103491	7.32522e-06	4.58336	0.0997658	5.52172
NM_000661	RPL9	0.125038	2.78744e-06	0.0945874	0.160281	4.32597	0.0949773	5.5093
NM_003063	SLN	0.0529177	3.43704	3.22091	0.0940657	76.591	1.70123	5.49252
NM_006308	HSPB3	0.0443221	0.145926	0.0308257	0.376508	6.63077	0.149395	5.47197
NM_005199	CHRNG	0.0213404	0.0616506	0.0339548	0	1.25985	0.0292364	5.42934
NM_002756	MAP2K3	4.64495e-05	9.65645e-05	9.14622e-05	0.66418	7.01661	0.166104	5.40062
NM_182962	BIRC3	6.83605e-06	0.305125	0.000143704	0.907672	12.756	0.303237	5.39459
NM_001828	CLC	0	0.0866912	0	0.03211	1.22914	0.0297003	5.37103
NM_001193503	ENO3	4.94519e-17	1.64658e-05	5.43089e-05	0.119868	1.20955	0.0299847	5.3341
NM_152393	KLHL40	0.0240057	0.171731	0.060013	0.0447704	2.91118	0.07513	5.27607
NM_001242768	MTHFD1L	0.324046	0.000128784	0.837472	0.332802	14.4181	0.373612	5.2702
NM_144616	JSRP1	0.0578734	0.456152	0.0479284	0.0659689	6.0323	0.156981	5.26405
NM_006063	KLHL41	0.812029	5.05354	1.52638	0.654834	76.7414	2.0117	5.25352
NM_001242892	CSDE1	0.190656	0.159188	0.103163	0.0552342	4.83055	0.12706	5.2486
NM_053013	ENO3	0.69531	1.02598	0.874149	0.436405	28.6004	0.757961	5.23777
NM_001242925	TMCC2	0.00111145	0.185176	0.152922	0.0968278	4.0529	0.109009	5.21643
NM_001193347	MEF2C	6.10675e-05	0.0011191	8.63013e-06	0.270744	2.52138	0.0679832	5.21289
NM_006274	CCL19	0.0178748	0.399722	0.189816	0.10048	6.49635	0.176973	5.19803
NM_170678	NMRK2	0.0239382	0.269386	0.0984049	0.29279	6.24414	0.17113	5.18934
NM_187841	TRIM54	0.104524	0.0178358	0.034535	0.0309332	1.69012	0.046957	5.16964
NM_002469	MYF6	0.0465002	0.227422	0.0759631	0.0166391	3.28584	0.0916311	5.16428
NM_020415	RETN	0.00135252	7.88833e-05	0.157409	0	1.42353	0.0397101	5.16382
NM_020210	SEMA4B	0.160568	0.000155085	0.000251055	0.000280822	1.41377	0.0403137	5.13213
NM_001126133	TNNT1	0.0797356	1.23111	0.393254	0.0185693	14.8013	0.430667	5.10301
NM_001105571	DHRS7C	0	0.127594	0	0.0611251	1.59874	0.0471798	5.08262
NM_000518	HBB	9.37186	45.626	18.5288	1.55639	634.662	18.7708	5.07943
NM_004320	ATP2A1	0.101668	0.000298038	0.0431079	0.0700114	1.78901	0.0537713	5.05618
NM_002477	MYL5	1.88264	1.78052	1.38686	1.19914	51.2602	1.56229	5.0361
NM_000558	HBA1	37.7393	232.166	41.1525	4.69916	2587.37	78.9392	5.0346
NM_001143971	CDYL	0.135446	4.11948e-05	7.2491e-05	0.00013588	1.07709	0.0339239	4.98869
NM_001131010	SATB1	1.38278e-05	6.70043e-14	1.14462e-06	0.210303	1.65815	0.0525795	4.97893
NM_022127	SLC28A3	0.00280042	0.00160278	0.10782	0.0235847	1.06317	0.033952	4.96873
NM_007008	RTN4	9.35615e-30	0.476052	0.220001	0.0807733	6.06439	0.194207	4.9647
NM_001025197	CHI3L2	2.17806	3.36656	2.85424	4.76735	102.251	3.29155	4.9572
NM_001162422	ETS1	1.32512e-05	0.00138522	0.580282	9.17167e-05	4.4901	0.145443	4.94822
NM_173201	ATP2A1	0.0604493	0.125807	0.0468253	0.289807	4.00192	0.130722	4.93612
NM_001167819	FHL1	2.39633e-05	9.06479e-05	6.03826e-05	0.276585	2.09721	0.06919	4.92176
NM_001080114	LDB3	0.000710444	0.0369967	0.0637533	0.0444236	1.10306	0.036471	4.91862
NM_080874	ASB5	0.0801907	0.116555	0.0374088	0.0380153	2.01431	0.0680425	4.88771
NM_004543	NEB	0.0870417	0.0386928	0.00618817	0.027514	1.12048	0.0398592	4.81306
NM_057180	VPS29	0.880274	0.370362	1.13929e-12	1.84832e-05	8.76469	0.312664	4.80902
NM_001135697	SGCA	0.0336446	0.292129	0.531253	0.139532	6.92312	0.24914	4.7964
NM_000032	ALAS2	0.0357788	0.520847	0.266877	0	5.67197	0.205876	4.784
NM_182645	VGLL2	7.36023e-06	0.364144	7.3676e-06	0.0436028	2.76467	0.10194	4.76131
NM_000517	HBA2	76.4594	380.176	131.381	12.8223	4050.01	150.21	4.75288
NM_001001431	TNNT2	3.65803e-06	0.521492	8.58429e-06	0.132795	4.36986	0.163575	4.73956
NM_005564	LCN2	5.53503	5.02761	0.639303	4.18915	102.285	3.84777	4.73243
NM_000559	HBG1	49.077	143.562	59.0405	5.23776	1695.06	64.2293	4.72196
NM_000727	CACNG1	0.0105617	0.0851627	0	0.621576	4.69178	0.179325	4.70949
NM_003280	TNNC1	0.308812	1.46912	0.343746	0.60776	17.622	0.682359	4.6907
NM_001278370	MPP2	6.49521e-16	0.00142626	0.000924926	0.486621	3.15032	0.122243	4.68767
NM_203402	FITM1	0.286311	0.658161	0.25309	0.326974	9.60192	0.381134	4.65495
NM_001244604	DPYSL2	0.0484037	0.00133713	0.758999	0.000943974	5.07904	0.202421	4.64913
NM_172213	CD8B	3.01484e-07	0.175425	1.31387e-05	2.87241e-05	1.08977	0.0438668	4.63475
NM_005525	HSD11B1	0.191674	0.413901	0.135973	0.169637	5.64963	0.227796	4.63234
NM_021238	FAM60A	2.10969e-05	0.000139343	4.77587e-05	0.165571	1.02404	0.0414448	4.62694
NM_001131008	PTPN12	0.573863	0.00195175	0.00511911	0.000567018	3.55928	0.145375	4.61373
NM_130388	ASB12	0.0748119	0.0153692	0.116273	0	1.24956	0.0516135	4.59753
NM_001271756	ITGBL1	4.05504e-06	0.187416	3.05265e-07	0.275314	2.7988	0.115684	4.59655
NM_016633	AHSP	0.122723	0.965847	0.104224	0.0446166	7.47493	0.309353	4.59474
NM_006850	IL24	0.145423	0.601258	0.00236164	0.770065	9.11616	0.379777	4.5852
NM_001258029	GSN	0.102227	4.27167e-05	6.95812e-05	0.208501	1.82391	0.0777101	4.55279
NM_005331	HBQ1	0.182586	0.239381	0.0607364	0.0573559	3.16383	0.135015	4.55048
NM_005181	CA3	1.01649	1.57268	1.1974	0.886061	27.3671	1.16816	4.55014
NM_001142593	ITPK1	0.000832309	0.000744644	0.274601	0.000171526	1.61593	0.0690874	4.5478
NM_001271098	PUF60	0.229899	0.539216	0.0446524	0.63756	8.35591	0.362832	4.52542
NM_001171940	FNDC5	0.0905868	0.199863	0.117307	0.131353	2.996	0.134777	4.47439
NM_001174066	FGFR1	0.00563362	1.25207	2.59037	0.000635593	21.1344	0.962177	4.45715
NM_006399	BATF	0.0889686	0.215439	0.116701	0.252585	3.69244	0.168423	4.45441
NM_001135254	PAX7	0.013516	0.231816	0.039926	0.00916042	1.59563	0.0736046	4.43819
NM_001555	IGSF1	0.00011647	0.459224	6.06154e-05	0.000418847	2.49154	0.114955	4.4379
NM_033016	PDGFB	1.99045e-05	0.000132619	9.29939e-05	0.739264	3.96929	0.184877	4.42424
NM_030754	SAA2	0.194895	0.0157581	0	0	1.13058	0.0526633	4.42412
NM_000432	MYL2	0.0269235	0.689402	0.195857	0	4.88712	0.228046	4.42159
NM_032466	ASPH	0.000165421	0.606872	1.92881e-06	0.615728	6.41167	0.305692	4.39055
NM_001080491	USP6NL	4.31598e-05	0.00051491	0.000426612	0.770003	4.02436	0.192747	4.38398
NM_024344	CAPN3	0.0397043	0.221952	0.152351	0.177101	3.07207	0.147777	4.37772
NM_001198972	KIAA1522	0.000188319	0.00181584	0.000170364	0.289752	1.51101	0.0729816	4.37184
NM_172219	CSF3	2.15638	18.43	4.02603	3.39537e-07	127.254	6.1531	4.37025
NM_001099737	WDR83	0.0022612	5.09872e-06	5.55097e-05	0.233509	1.21742	0.0589577	4.368
NM_001177711	RBMS3	0.325182	5.19354e-05	0.00341237	0.0487026	1.9409	0.0943372	4.36275
NM_001104	ACTN3	4.45929e-06	0.0883246	0.0334399	0.102535	1.13593	0.056076	4.34035
NM_000625	NOS2	14.7795	81.1283	5.69337	27.3886	644.993	32.2474	4.32203
NM_019618	IL36G	0.197757	0.772782	1.23232e-05	0.255155	6.09169	0.306427	4.31323
NM_001185156	IL24	0.000830976	2.42428e-08	0.405877	0.000101916	2.01549	0.101702	4.3087
NM_001111020	SUPT5H	0.000500711	2.28819	0.0198526	0.00457172	11.4201	0.578279	4.30367
NM_001003938	HBM	0.28122	1.75398	0.275568	0.0865365	11.7917	0.599326	4.29829
NM_005623	CCL8	0.183975	0.616185	0.275422	0	5.27207	0.268896	4.29325
NM_019856	MYOM1	0.0665743	0.151139	0.130965	0.0807146	2.02904	0.107348	4.24043
NM_145064	STAC3	0.440573	0.773105	0.43554	0.483767	10.063	0.533246	4.23811
NM_002341	LTB	0.347834	0.61689	5.02012e-05	0.449257	6.60871	0.353508	4.22455
NM_001278163	HIPK3	0.000400587	1.26169	0.000551323	0.00559558	5.91223	0.317059	4.22088
NM_000600	IL6	38.9503	68.1496	12.9428	3.03714	562.032	30.77	4.19106
NM_001258313	PDE1A	2.5503e-10	0.104026	0.127534	2.76894e-08	1.05132	0.05789	4.18274
NM_002575	SERPINB2	0.309914	0.393278	0.0568144	0.0581278	3.70091	0.204534	4.17747
NM_001199747	HOXD8	0.000156162	3.50948e-05	0.411181	0.0483276	2.03862	0.114925	4.14883
NM_014391	ANKRD1	0.425045	0.227435	0.0286389	0.138649	3.61716	0.204942	4.14157
NM_006917	RXRG	0.021319	0.386726	0.515866	8.37608e-07	4.04609	0.230978	4.1307
NM_002965	S100A9	0.8737	0.702545	0.189024	0.464436	9.67775	0.557426	4.11782
NM_194323	OTOF	0.0321148	0.160003	0.124317	0.0352016	1.49989	0.0879091	4.0927
NM_001101312	TMEM176B	0.18143	0.14742	0.16789	6.7231e-06	2.09443	0.124187	4.07598
NM_001710	CFB	15.4297	21.1947	12.3322	5.5621	226.091	13.6297	4.05208
NM_001270572	CSNK1G3	0.388872	0.171836	0.436374	0.109406	4.585	0.276622	4.05093
NM_000342	SLC4A1	0.0326172	0.220614	0.0255152	0.0298355	1.27254	0.0771455	4.04399
NM_001037967	ALAS2	0.243215	0.855632	0.000203662	0	4.39163	0.274763	3.9985
NM_002990	CCL22	0.0388221	0.121266	0.00893084	0.0838037	1.00855	0.0632057	3.99609
NM_002054	GCG	0.114743	0.309517	0.30243	0.0460841	3.07671	0.193194	3.99327
NM_002964	S100A8	0.357062	0.666944	0.285281	0.0494946	5.39939	0.339695	3.99048
NM_205853	MUSTN1	0.557625	0.47695	0.952435	0.374028	9.30497	0.59026	3.97858
NM_001242839	GUK1	0.229199	9.21294e-05	0.863143	0.750256	7.11886	0.460673	3.94983
NM_001001568	PDE9A	2.34154e-10	0.39131	0.0496938	4.5054e-09	1.67765	0.110251	3.92758
NM_000758	CSF2	0.165596	0.752287	0.281559	0.110479	4.98005	0.32748	3.92668
NM_020433	JPH2	0.0154069	0.143862	0.095449	0.0284893	1.06384	0.0708018	3.90935
NM_002152	HRC	0.0437342	0.126653	0.184254	0.0680357	1.55886	0.105669	3.88286
NM_001976	ENO3	1.96736e-05	0.478772	0.463458	0.436054	5.01963	0.344576	3.86469
NM_000759	CSF3	0.488508	2.20167	0.695197	3.92443e-08	12.1814	0.846344	3.84729
NM_018487	TMEM176A	0.151402	0.302586	0.170032	0.382165	3.61247	0.251546	3.84409
NM_020124	IFNK	0.18658	0.0952433	0.0331881	0.295668	2.17613	0.15267	3.83328
NM_000055	BCHE	0.149851	0.266678	0.330781	0.0279623	2.74373	0.193818	3.82336
NM_001136216	TMEM51	8.99756e-05	0.000296498	0.278469	1.05859	4.70682	0.334361	3.81527
NM_018460	ARHGAP15	0.146362	0.161705	0.184037	0.0527387	1.91651	0.136211	3.81457
NM_000023	SGCA	0.268801	1.57694	0.947823	0.723672	12.3221	0.879309	3.80873
NM_052821	WDR5	0.53847	0.000505238	0.388726	0.000343912	3.21327	0.232011	3.79178
NM_005259	MSTN	0.201184	0.180803	0.072296	0.142709	2.05323	0.149248	3.78211
NM_001199513	TGIF2	0.000321806	1.16659	0.00259756	0.355942	5.23821	0.381363	3.77984
NM_001199159	PI16	0.00147645	0.937454	3.6986	0.281768	16.828	1.22982	3.77434
NM_001098814	SRL	0.12935	0.438482	0.828404	0.267156	5.46418	0.415848	3.71588
NM_001145104	SMAD3	1.6219	0.195344	0.113124	0.5581	8.15123	0.622117	3.71176
NM_001170536	ATAD3A	2.30505e-05	0.000126382	1.00205	0.000305545	3.26569	0.250626	3.70378
NM_001178147	CSF3	0.234065	2.11805	1.20506e-05	0.0530398	7.82362	0.601292	3.7017
NM_001066	TNFRSF1B	1.20902	5.7124	2.26125	2.50141	37.9239	2.92102	3.69856
NM_199161	SAA1	0.582278	0.284145	0	0.0456014	2.89403	0.228006	3.66594
NM_002478	MYOD1	0.140562	1.01586	0.239677	0	4.40507	0.349025	3.65776
NM_001565	CXCL10	1.17189	1.0242	0.138332	0.318388	8.28988	0.663203	3.64383
NM_004997	MYBPH	0.50209	1.35518	0.566803	1.03467	10.8066	0.864686	3.64359
NM_001042633	SNX21	0.319838	0.366476	0.303921	0.813799	5.62373	0.451009	3.6403
NM_009588	LTB	0.340472	1.53558	0.198755	0.979463	9.51921	0.763567	3.64001
NM_001146316	SPSB2	0.00040571	0.0664846	0.602282	0.000553469	2.08543	0.167431	3.6387
NM_003673	TCAP	0.58931	1.01639	0.79872	0.623653	9.42116	0.757018	3.6375
NM_032741	AGPAT1	0.93938	0.0307738	0.00419406	0.0101839	3.03061	0.246133	3.6221
NM_001278498	ADORA2A	7.63512e-14	0.189128	0.217674	0.0803401	1.49595	0.121786	3.61865
NM_147164	CNTFR	0.00136656	0.000157425	0.543777	0.805352	4.11966	0.337663	3.60887
NM_001170937	FUS	0.0469903	1.31509	3.51274	0.0287847	14.8746	1.2259	3.60094
NM_014485	HPGDS	0.0522919	0.0658916	0.235241	0.0337068	1.16204	0.0967828	3.58576
NM_018724	IL20	0.031167	0.0172379	0.145339	0.159531	1.05677	0.0883187	3.5808
NM_001177639	DAG1	0.00164568	0.864457	0.444498	0.315705	4.82217	0.406576	3.56808
NM_002421	MMP1	191.616	260.663	63.6497	169.548	2024.43	171.369	3.56234
NM_001127615	ENOX1	0.506878	4.64559e-19	0.00017364	0.000608382	1.49637	0.126915	3.55953
NM_022361	POPDC3	0.339892	0.478043	0.212424	0.0897421	3.29432	0.280025	3.55635
NM_201432	GAS7	1.13932	1.28358	0.994556	0.846298	12.5205	1.06594	3.5541
NM_001130915	MAMSTR	0.343018	0.000406163	0.399062	0.258266	2.91432	0.250188	3.54207
NM_001080547	SPI1	0.34937	5.01667e-05	4.65667e-06	0.410443	2.18165	0.189967	3.5216
NM_001013253	LSP1	0.0713908	0.386485	1.41153	0.901779	7.947	0.692796	3.51991
NM_001199056	CDIP1	0.369898	7.09712e-05	0.000194221	5.93622e-05	1.04819	0.0925556	3.50144
NM_001170760	SRPK3	0.155605	0.271836	0.426675	0.343412	3.36774	0.299382	3.49172
NM_001040196	AGTRAP	0.000262751	0.229431	0.64893	0.621094	4.21688	0.374929	3.49148
NM_001114135	DMTN	0.00076115	0.587037	0.00114384	3.14441e-05	1.65475	0.147243	3.49034
NM_001024465	SOD2	36.4985	71.5907	31.2989	65.2883	571.886	51.1691	3.48238
NM_021920	SCT	0.159106	0.556978	0.47829	0.655858	5.07214	0.462558	3.45489
NM_021006	CCL3L1	0.483128	1.59626	1.85082	0.534648	12.0363	1.11621	3.43071
NM_001278378	ARL6IP4	2.12247e-69	4.71968e-22	5.79692e-61	0.598397	1.60491	0.149599	3.42332
NM_033439	IL33	0.782801	0.322162	1.0725	0.0749074	6.0241	0.563093	3.4193
NM_206909	PSD3	3.12531	9.78365e-07	2.0964e-07	0.0534293	8.49107	0.794685	3.41749
NM_005330	HBE1	0.15607	0.775058	0.356856	0	3.43326	0.321996	3.41446
NM_197955	C15orf48	0.0188418	5.2688	1.05321	2.63427	23.8774	2.24378	3.41164
NM_138430	ADPRHL1	0.130817	0.0536961	0.0522568	0.239933	1.23745	0.119176	3.37621
NM_002009	FGF7	0.690711	0.484262	0.256935	0.197006	4.22377	0.407228	3.37462
NM_001276	CHI3L1	69.09	45.7023	36.1287	34.9218	480.947	46.4607	3.3718
NM_001927	DES	6.34266	11.3167	8.28103	8.74265	89.3406	8.67076	3.36509
NM_181334	PRR5-ARHGAP8	0.194962	0.366154	0.664739	3.63798e-14	3.15675	0.306464	3.36465
NM_000239	LYZ	0.213856	0.667521	0.0627051	0.0401643	2.52913	0.246062	3.36155
NM_001002236	SERPINA1	2.1869e-17	0.558703	0.00159033	0.244906	2.06893	0.2013	3.36147
NM_206901	RTN2	0.353987	0.527063	0.393503	0.195205	3.77005	0.367439	3.35901
NM_001482	GATM	1.27153	0.239291	0.341837	0.147975	5.10662	0.500158	3.35191
NM_001257976	CIZ1	0.156682	0.0102585	0.000238969	0.315325	1.23043	0.120626	3.35055
NM_017411	SMN2	0.0231994	0.044424	0.436052	0.00785511	1.29951	0.127883	3.34508
NM_019111	HLA-DRA	1.98811	0.74506	0.980794	0.385247	10.3521	1.0248	3.33651
NM_001130455	DYSF	2.50799e-05	0.339422	2.18846e-05	0.139952	1.20945	0.119855	3.33499
NM_001011515	PDLIM5	0.621585	1.03623	6.2368e-05	0.186792	4.5534	0.461167	3.30358
NM_001174065	FGFR1	1.89751	3.31037	2.31192	3.96437	28.2692	2.87104	3.29958
NM_024729	MYH14	0.180879	0.000136528	0.377927	7.8726e-05	1.36636	0.139755	3.28936
NM_001700	AZU1	0.0349189	0.332841	0.0725626	0.0983608	1.31203	0.134671	3.28429
NM_007115	TNFAIP6	18.2594	55.2151	55.2143	24.1124	371.779	38.2003	3.28279
NM_001113755	TYMP	0.496746	1.11924e-05	0.392877	0.214215	2.67861	0.275962	3.27894
NM_001172643	TK2	0.0353422	0.000204505	0.116308	0.314344	1.12674	0.11655	3.27314
NM_001778	CD48	0.172114	0.14846	0.0940822	0.0483267	1.11742	0.115746	3.27114
NM_014400	LYPD3	0.838444	5.72928	1.94667	3.32309	28.2901	2.95937	3.25693
NM_130393	PTPRD	8.38173e-05	0.544492	0.00149933	0.0260404	1.3582	0.143029	3.24732
NM_003226	TFF3	0	0.226806	0.169801	0.0427301	1.03987	0.109834	3.243
NM_002983	CCL3	4.2864	19.5016	10.4799	8.59574	101.198	10.7159	3.23935
NM_080841	PTPRA	1.26821	0.502022	0.000114652	9.56531e-05	4.13698	0.442611	3.22447
NM_000584	IL8	54.7815	179.656	98.9074	40.0013	871.174	93.3366	3.22245
NM_213560	PKN1	0.885518	0.644788	0.000718704	1.11308	6.16553	0.661026	3.22145
NM_000290	PGAM2	1.31694	1.54168	1.13347	1.21033	12.1194	1.30061	3.22006
NM_001174102	PRR7	0.610772	0.000611964	2.32462	0.00184656	6.82985	0.734463	3.21709
NM_173842	IL1RN	0.896415	3.31559	2.37832	1.94904	19.7549	2.13484	3.21001
NM_002989	CCL21	0.0864382	1.10029	1.22442	0.29941	6.23342	0.67764	3.20143
NM_199000	LHFPL3	0.330077	0.166023	0.126209	0.0892365	1.63247	0.177886	3.19803
NM_001142404	CD164	1.70063	5.1652e-06	0.381676	1.37826	7.88775	0.865143	3.1886
NM_198235	RNASE1	2.08555e-06	3.30222e-05	0.306528	0.295835	1.37205	0.1506	3.18754
NM_001008704	C6orf1	4.54318e-06	7.7502e-06	5.64333e-05	0.71277	1.60755	0.17821	3.17322
NM_014033	METTL7A	1.89817	1.71697	1.30562	0.915457	13.1452	1.45905	3.17143
NM_001130910	CCRL2	0.0659093	0.290726	2.14448e-06	0.147352	1.12634	0.125997	3.16018
NM_002089	CXCL2	16.5388	120.951	99.3947	10.7692	546.957	61.9134	3.1431
NM_002297	LCN1	0.00416515	0.611646	7.88045e-05	0.252797	1.91615	0.217172	3.1413
NM_002994	CXCL5	10.4061	5.33691	1.93638	0.373265	39.6976	4.51316	3.13684
NM_053031	MYLK	0.163238	0.432584	2.04227e-08	2.27182e-05	1.3008	0.148961	3.12639
NM_000576	IL1B	5.60015	14.4587	8.81065	4.32023	72.1652	8.29743	3.12057
NM_174855	IDH3B	7.46143e-05	0.535958	0.121215	0.116329	1.673	0.193394	3.11282
NM_001001548	CD36	0.149297	0.192827	0.28572	0.110647	1.59631	0.184623	3.11209
NM_173217	ST6GAL1	0.0190424	0.257927	0.103005	0.214464	1.28163	0.14861	3.10838
NM_001024024	GCH1	0.247605	0.869023	0.245934	3.80841e-05	2.93213	0.34065	3.10559
NM_002422	MMP3	463.641	1009.76	918.58	1166.8	7626.03	889.695	3.09955
NM_001007533	PPP1R27	0.0366316	0.322436	0.150403	0.206053	1.53327	0.178881	3.09954
NM_001202523	DDR1	0.149895	1.54671	0.61897	0.715128	6.49377	0.757676	3.0994
NM_207584	IFNAR2	0.000209548	2.52475	1.89336	1.74921	13.2068	1.54188	3.09852
NM_015991	C1QA	0.127428	0.216873	0.675642	0.334896	2.88374	0.33871	3.08982
NM_015886	PI15	1.50517	0.745998	1.43137	0.842803	9.599	1.13134	3.08486
NM_004585	RARRES3	0.274114	0.396207	0.858272	0.110743	3.47625	0.409834	3.08442
NM_001267548	ARFRP1	7.49064e-08	0.555598	1.28607e-06	0.000439887	1.1741	0.13901	3.0783
NM_014143	CD274	1.28361	0.636557	0.65528	0.910001	7.35685	0.871362	3.07774
NM_001136126	CCND3	0.612748	0.314781	0.509042	3.49133e-05	3.02491	0.359151	3.07423
NM_001199633	SLC28A3	0.42049	0.562898	0.00031203	0.546486	3.22155	0.382547	3.07405
NM_001142624	RAB34	0.0808033	0.10312	0.958995	0.413562	3.27593	0.38912	3.07362
NM_000072	CD36	0.0631354	0.382884	0.667152	2.9721e-08	2.33206	0.278293	3.06693
NM_001142315	LMO2	2.16009	0.419734	1.32179	0.00503976	8.15514	0.976663	3.06178
NM_001278555	UBE2E3	0.240991	0.000233116	4.87147	2.34803	15.5385	1.86518	3.05846
NM_002658	PLAU	12.8267	9.62036	10.4221	5.96879	80.5829	9.70949	3.05301
NM_006291	TNFAIP2	13.0301	90.5231	18.1528	27.7313	308.859	37.3593	3.04741
NM_001197109	SCHIP1	2.09139	0.895914	0.422254	0.00077439	7.04016	0.852583	3.0457
NM_000504	F10	0.967693	0.315386	0.48937	0.256905	4.18024	0.507339	3.04257
NM_001198529	TCF7L2	1.27428	4.38296e-05	0.000397762	0.000459943	2.61611	0.318795	3.03672
NM_000803	FOLR2	2.32322e-10	0.28896	0.442186	3.08173e-07	1.49762	0.182787	3.03444
NM_004288	CYTIP	0.128233	0.223907	0.407762	0.152207	1.86779	0.228027	3.03405
NM_000960	PTGIR	0.41107	1.11634	1.68994	0.52291	7.55765	0.935065	3.0148
NM_001008213	OPTN	0.415445	1.04991	0.439293	0.480892	4.81766	0.596385	3.01402
NM_000499	CYP1A1	0.810681	0.864218	0.596293	0.13963	4.86716	0.602706	3.01356
NM_001146178	IP6K2	0.342122	0.00499692	0.738567	0.000448264	2.18943	0.271534	3.01135
NM_001161527	TNIP2	0.694665	0.000359244	8.16463e-05	0.529104	2.46721	0.306052	3.01103
NM_005593	MYF5	0.0357005	2.4532	0.321745	0	5.66124	0.702661	3.01022
NM_001160408	TULP3	0.0925972	0.513055	0.122088	0.492404	2.44289	0.305036	3.00154
NM_001040138	CKLF	0.192678	2.29921e-10	0.412314	0.17283	1.55155	0.194456	2.9962
NM_001278718	FXYD1	0.142074	1.8396e-06	0.123695	0.660187	1.84349	0.231489	2.99342
NM_002982	CCL2	28.4327	42.3558	50.0739	3.89383	243.281	31.1891	2.96351
NM_003294	TPSAB1	0.0331924	0.301616	1.85006	0.147877	4.53725	0.583186	2.95979
NM_020370	GPR84	0.24276	1.77343	0.294167	0.658965	5.77048	0.742331	2.95856
NM_001278500	ADORA2A	1.08628	12.6362	4.71609	3.39609	42.4284	5.45867	2.95841
NM_001127889	SPG21	0.104841	2.90606	1.22131	1.38776	10.92	1.40499	2.95834
NM_032588	TRIM63	0.242927	0.719334	0.126907	0.44556	2.98029	0.383682	2.95747
NM_012278	ITGB1BP2	0.412947	0.293409	0.146979	0.325124	2.28579	0.294615	2.95579
NM_001629	ALOX5AP	0.225488	0.246396	0.491891	0.448707	2.73529	0.353121	2.95346
NM_001145425	NR1D2	3.99083	1.10006	0.882258	1.29824	14.0181	1.81785	2.94699
NM_144620	LRRC39	0.564824	0.000510202	0.00102965	0.000124945	1.09083	0.141622	2.94531
NM_001104558	ELOVL7	1.56386	2.34603	1.1423	1.26492	12.075	1.57928	2.93469
NM_001122839	SLC50A1	0.456533	0.772356	0.32171	0.472662	3.85915	0.505815	2.9316
NM_001442	FABP4	3.08717	4.10322	4.56675	3.17951	28.4702	3.73416	2.9306
NM_004120	GBP2	0.90508	2.89529	2.31014	1.32106	14.1061	1.85789	2.92458
NM_004533	MYBPC2	0.30226	0.164105	0.112814	0.104751	1.29504	0.170983	2.92108
NM_001135823	SSPN	0.558411	0.756911	0.739746	0.402599	4.64137	0.614417	2.91726
NM_000250	MPO	0.0884053	0.440947	0.153251	0.124359	1.52269	0.201741	2.91605
NM_001012633	IL32	0.188068	0.333609	0.118529	0.0662379	1.33289	0.176611	2.91591
NM_001252392	TNIP1	0.430976	1.58022	0.435444	0.936901	6.3568	0.845885	2.90977
NM_014266	HCST	0.557342	0.00335473	0.00190366	2.38522e-06	1.05119	0.140651	2.90183
NM_001870	CPA3	0.0388281	0.0865416	0.828082	0.0892771	1.94679	0.260682	2.90073
NM_001130047	TBCEL	0.0517165	0.00156606	0.469096	0.101673	1.16034	0.156013	2.89481
NM_005332	HBZ	0.621689	1.3001	0.507313	0.0582316	4.60703	0.621833	2.88924
NM_001171941	FNDC5	0.1452	0.598093	0.579475	0.254956	2.91029	0.394431	2.88332
NM_002068	GNA15	0.0972323	0.320604	0.290291	0.202248	1.6784	0.227594	2.88255
NM_000530	MPZ	1.70945	0.735611	1.83779	0.567373	8.93948	1.21256	2.88214
NM_032023	RASSF4	1.00041	1.46003	1.23221	1.04187	8.72192	1.18363	2.88143
NM_002185	IL7R	0.444443	0.447053	0.22758	0.268267	2.54877	0.346836	2.87748
NM_002189	IL15RA	0.159624	0.174216	0.251539	0.293188	1.61094	0.219642	2.87468
NM_001172772	IL34	0.331514	0.72096	0.000206737	0.00860259	1.94446	0.265321	2.87356
NM_025189	ZNF430	0.79915	0.088704	0.016554	0.0847914	1.80583	0.2473	2.86833
NM_001004419	CLEC2D	0.217789	0.28191	1.89153e-08	0.0975002	1.08235	0.1493	2.85788
NM_001511	CXCL1	37.5383	123.85	32.6159	6.13321	362.365	50.0344	2.85645
NM_004591	CCL20	12.4122	176.663	44.1866	34.4596	482.064	66.9304	2.84849
NM_001199693	SLC4A2	0.963824	0.000306684	0.000511727	8.61645e-05	1.73606	0.241182	2.84762
NM_001953	TYMP	2.25383	1.97453	1.32925	1.26094	12.2697	1.70464	2.84756
NM_001353	AKR1C1	18.8894	12.8977	5.17656	13.3479	90.3679	12.5779	2.84492
NM_003057	SLC22A1	3.44508	3.97695	1.72829	1.98296e-05	16.4341	2.28758	2.8448
NM_012275	IL36RN	0.145438	0.752436	0.00370966	0.0981631	1.79424	0.249937	2.84374
NM_016584	IL23A	0.363005	3.38069	1.03148	0.510685	9.47665	1.32146	2.84224
NM_000450	SELE	1.17516	13.259	10.7465	0.81347	46.3575	6.49853	2.83462
NM_001040709	SYPL2	0.24568	0.246296	0.269611	0.175895	1.67083	0.234371	2.8337
NM_001005609	EDA	0.386493	5.42108e-05	0.542325	2.47198e-05	1.6537	0.232224	2.83211
NM_001541	HSPB2	1.94518	5.20094	9.37072	3.81493	36.1153	5.08294	2.82887
NM_002060	GJA4	0.782185	3.30258	6.86419	0.89809	20.8816	2.96176	2.81771
NM_004811	LPXN	1.2071	0.122907	0.198061	2.66794e-05	2.69033	0.382024	2.81605
NM_003332	TYROBP	0.840545	1.66957	0.000692049	0.771347	5.77352	0.820539	2.81481
NM_021146	ANGPTL7	1.6534	0.583309	0.298585	1.6243	7.29661	1.0399	2.81078
NM_207521	RTN4	0.000109975	0.00589155	0.370454	0.793511	2.04977	0.292492	2.80899
NM_001025199	CHI3L2	0.468347	0.143151	0.116591	9.26737e-06	1.2747	0.182025	2.80795
NM_001013415	FBXW7	0.163703	0.139022	0.217728	0.182176	1.22833	0.175657	2.80586
NM_001928	CFD	0.102809	0.532391	0.441725	0.220119	2.26514	0.324261	2.80437
NM_001048174	MUTYH	0.595039	0.157726	2.83787e-07	6.00732e-08	1.31254	0.188191	2.80209
NM_001178146	IGSF10	0.001793	0.30925	0.64589	0.114863	1.86641	0.267949	2.80024
NM_001040197	AGTRAP	0.465827	0.528031	0.404641	0.00767741	2.44788	0.351544	2.79976
NM_001623	AIF1	0.429991	0.511769	1.12246	0.405372	4.29251	0.617398	2.79755
NM_016229	CYB5R2	1.83838	2.1308	2.83249	3.96139	18.5601	2.69076	2.78612
NM_001774	CD37	0.159767	0.417555	0.378467	0.112626	1.8376	0.267104	2.78235
NM_002800	PSMB9	0.287264	0.427564	0.639044	0.429436	3.0658	0.445827	2.78171
NM_000689	ALDH1A1	1.02344	0.23791	0.125374	0.0459165	2.4622	0.35816	2.78127
NM_005099	ADAMTS4	1.19336	14.5394	22.7242	2.97443	71.1799	10.3578	2.78075
NM_002976	SCN7A	0.662365	0.135462	0.0492961	0.00249216	1.45943	0.212404	2.78052
NM_006266	RALGDS	2.76284	7.84964e-05	0.0005587	0.0134025	4.76759	0.69422	2.7798
NM_000572	IL10	1.71033	1.31387	0.877928	1.53125	9.30452	1.35834	2.77608
NM_001613	ACTA2	0.840217	1.7793	8.06546	0.957293	19.9013	2.91057	2.77349
NM_017436	A4GALT	3.78891	10.9312	5.0883	6.06004	44.1326	6.46711	2.77065
NM_199168	CXCL12	5.91813	5.09448	6.65007	1.58855	32.789	4.81281	2.76826
NM_002090	CXCL3	18.0232	81.0267	31.0961	6.26305	231.81	34.1023	2.765
NM_013994	DDR1	1.92211	3.07258	0.483322	2.1192	12.8908	1.8993	2.7628
NM_001256339	NKX3-1	0.231414	0.000161707	0.847311	0.000237329	1.83041	0.269781	2.76231
NM_001253908	AKR1C3	2.0167	1.56077	0.0202072	2.63263	10.5544	1.55758	2.76047
NM_001206665	IGSF8	1.35653	0.18974	0.000865901	3.87178	9.17238	1.35473	2.75929
NM_002638	PI3	1.21629	1.04514	0.239113	0.420569	4.93259	0.730278	2.75583
NM_001130046	CCL20	9.96871	161.282	38.6441	32.351	408.957	60.5615	2.75548
NM_002728	PRG2	0.408738	1.24232	1.3023	0.821132	6.35822	0.943623	2.75234
NM_000201	ICAM1	66.4012	330.854	105.311	281.66	1316.46	196.057	2.74732
NM_152913	TMEM130	0.317475	0.10577	0.260418	6.26549e-06	1.1424	0.170917	2.7407
NM_032413	C15orf48	0.840826	0.240705	0.40239	0.684497	3.60825	0.542104	2.73466
NM_001206528	CRTAC1	0.19363	0.471687	0.000514619	0.657072	2.1982	0.330726	2.73261
NM_015364	LY96	0.125856	0.320841	7.74461e-07	0.558003	1.66784	0.251175	2.73122
NM_001135241	AKR1C2	1.1472	1.41108	0.914107	2.67266	10.1908	1.53626	2.72977
NM_002206	ITGA7	0.740004	1.54298	1.18702	0.332918	6.2922	0.95073	2.72646
NM_182801	EGFLAM	0.585924	0.284425	1.03362	1.12638	5.01164	0.757587	2.7258
NM_006435	IFITM2	14.1348	24.6379	41.2041	18.4551	162.221	24.608	2.72076
NM_001135655	LY6H	1.19571	0.690424	1.06025	0.000341571	4.84095	0.736681	2.71618
NM_001178077	ASNS	8.53925e-05	0.496286	1.83282	0.822213	5.17468	0.787851	2.71547
NM_001142618	STRA6	1.0532e-05	0.69425	0.000153605	5.00664e-05	1.13779	0.173616	2.71226
NM_001040002	MEOX1	0.378311	0.238146	1.48806	0.159441	3.68298	0.56599	2.70203
NM_001103	ACTN2	0.0022694	4.53514	0.000858111	3.52708	13.0269	2.01634	2.69169
NM_024074	TMEM38A	0.45602	0.32888	0.372814	0.178009	2.15316	0.333931	2.68883
NM_199162	ADPRHL1	0.488377	0.178542	0.13496	0.158324	1.5471	0.240051	2.68816
NM_003897	IER3	127.578	416.91	530.468	119.524	1923.43	298.62	2.6873
NM_001128203	PLA2G16	0.889925	0.171256	0.535281	4.05441e-05	2.5691	0.399126	2.68635
NM_005739	RASGRP1	0.0905033	0.693924	6.6781e-05	0.33554	1.80012	0.280009	2.68455
NM_001012631	IL32	0.981957	1.45125	2.66491	0.196867	8.5038	1.32375	2.68348
NM_001100419	C19orf60	1.24256	1.27343	1.38012	7.34279e-05	6.24633	0.974046	2.68095
NM_001008211	OPTN	0.191015	0.312243	0.249091	0.349933	1.76632	0.27557	2.68025
NM_022877	SMN2	0.28126	0.699089	1.3292	0.83531	5.02934	0.786215	2.67737
NM_001145064	GATSL2	0.525961	5.17939e-05	0.168553	4.23409e-06	1.09937	0.173643	2.66248
NM_001199802	RPL11	41.2615	97.7622	3.80816e-05	3.60558e-05	219.842	34.7559	2.66114
NM_001105199	TMEM177	0.00414414	0.000145866	0.0653672	0.774788	1.32884	0.211111	2.65409
NM_001733	C1R	31.2702	22.9265	38.4571	16.4528	171.678	27.2766	2.65397
NM_000575	IL1A	0.307173	2.46373	0.859573	0.299104	6.17868	0.982395	2.65292
NM_001198775	PI4KB	0.18676	0.0407104	0.553848	0.00174342	1.23112	0.195765	2.65277
NM_001134396	C7orf50	1.16605	0.030184	0.863146	1.40226	5.44133	0.86541	2.6525
NM_001818	AKR1C4	0.216687	0.195039	0.096842	0.262226	1.20777	0.192698	2.64793
NM_144726	RNF145	4.13257	4.09216	0.306325	0.00140047	13.3669	2.13311	2.64763
NM_001018004	TPM1	1.77507	1.32645	5.1972	0.0973362	13.1466	2.09901	2.64691
NM_033554	HLA-DPA1	0.00028907	0.000317098	0.000501069	1.064	1.66774	0.266277	2.6469
NM_015714	G0S2	44.2492	365.907	264.406	250.148	1443.69	231.178	2.64269
NM_173088	CAPN3	0.34833	0.0859071	0.491235	0.178812	1.72317	0.276071	2.64195
NM_001142272	RAB11FIP3	0.4929	4.72616e-05	3.76269e-05	0.523006	1.57144	0.253998	2.6292
NM_001009923	TMEM230	0.419271	0.165871	0.202517	2.04838e-05	1.21747	0.19692	2.62821
NM_003872	NRP2	0.000510751	16.4538	11.2067	16.0326	67.5292	10.9234	2.62809
NM_002426	MMP12	7.01016	0.397601	0.196336	1.86336	14.6177	2.36686	2.62667
NM_001161727	PLA2G2A	20.4923	9.5409	24.1106	57.4013	171.982	27.8863	2.62463
NM_001135676	SMIM19	0.334476	2.68047e-16	0.81414	1.78833e-05	1.76765	0.287158	2.62191
NM_002506	NGF	14.0463	13.5823	13.6061	23.1491	98.7985	16.0959	2.61779
NM_015919	ZNF226	0.564828	3.08996e-26	0.253497	0.516279	2.03336	0.333651	2.60745
NM_002852	PTX3	83.2703	93.5925	31.0955	48.4685	390.103	64.1067	2.60531
NM_001136017	CCND3	0.558149	1.44453	0.575148	1.61955	6.38267	1.04934	2.60467
NM_014791	MELK	0.499466	2.46446e-05	0.35062	6.60448e-05	1.29143	0.212544	2.60313
NM_002984	CCL4	2.21063	18.0912	7.71456	5.3122	50.603	8.33215	2.60246
NM_130760	MADCAM1	0.209577	0.365421	0.17863	0.144533	1.36177	0.22454	2.60044
NM_015133	MAPK8IP3	0.26257	0.37256	0.0867527	3.44686	6.29897	1.04219	2.5955
NM_001042782	TNNT3	0.697506	5.84364	6.91528	3.99579	26.3583	4.36305	2.59485
NM_018571	STRADB	0.500837	0.00101471	0.0114588	0.361983	1.32164	0.218823	2.59449
NM_001271970	HSP90AB1	0.236051	0.656129	0.258148	0.470844	2.44119	0.405293	2.59055
NM_001615	ACTG2	0.293901	0.33008	0.870064	0.411994	2.86698	0.47651	2.58895
NM_012282	KCNE1L	0.374018	0.399651	1.16623	0.34265	3.42943	0.570637	2.58732
NM_003480	MFAP5	0.538006	3.67994	13.276	0.69971	27.3143	4.54841	2.58622
NM_002922	RGS1	0.683445	1.52448	2.85483	1.52139	9.821	1.64604	2.57687
NM_173833	SCARA5	0.25898	1.03207	2.57216	0.152367	5.98316	1.00389	2.5753
NM_003264	TLR2	4.40456	13.899	4.39999	6.461	43.3828	7.29114	2.57291
NM_000084	CLCN5	0.600049	0.295479	0.134586	0.349137	2.05155	0.344813	2.57283
NM_016140	TPPP3	0.11792	1.60192	1.09464	0.24251	4.54443	0.764247	2.57199
NM_002425	MMP10	24.2402	32.687	27.3614	29.5323	168.585	28.4552	2.56671
NM_002727	SRGN	6.88544	13.4499	4.49356	11.6685	53.5097	9.12435	2.55201
NM_001252391	TNIP1	1.42768	10.8733	2.92957	8.05007	34.1171	5.82015	2.55137
NM_145640	APOL3	0.348434	1.09752	1.29027	0.377623	4.5371	0.778462	2.54307
NM_001142392	SLC10A3	0.451827	0.0544074	1.94446	0.00237544	3.55545	0.613267	2.53544
NM_001190822	SMAD7	6.59885	6.1064	11.637	3.94749	40.9459	7.07244	2.53344
NM_020739	CCPG1	0.391942	1.1504	0.475093	1.28441	4.77253	0.825461	2.53148
NM_022136	SAMSN1	0.183054	0.151154	0.274666	0.169176	1.12417	0.194513	2.53093
NM_000607	ORM1	0.189678	1.84279	0.353271	2.14857	6.54572	1.13358	2.52967
NM_007037	ADAMTS8	0.469594	0.167014	0.394312	0.126788	1.67025	0.289427	2.52879
NM_001167672	LPP	1.41245	1.04284	0.0319761	1.2534	5.38454	0.935167	2.52553
NM_199247	CACNB1	0.569586	1.57635	1.30419	0.940547	6.29458	1.09767	2.51967
NM_000231	SGCG	0.289703	0.187521	0.636746	0.0581296	1.67603	0.293025	2.51595
NM_001129729	PLEKHG4	0.00777202	0.614515	0.588651	0.887767	2.99453	0.524676	2.51283
NM_001278166	NBL1	6.48019	0.810066	0.0914759	0.0107754	10.4896	1.84813	2.50482
NM_000560	CD53	0.294013	0.406649	0.499351	0.313621	2.14364	0.378408	2.50205
NM_002960	S100A3	4.28135	3.85922	3.05166	4.30625	21.9072	3.87462	2.49928
NM_006404	PROCR	6.76664	15.6755	22.8707	6.13676	72.719	12.8624	2.49917
NM_022162	NOD2	0.119617	1.68684	0.468788	0.686301	4.18359	0.740387	2.49839
NM_001078650	TMEM134	0.0102059	0.368566	0.477621	5.7669e-05	1.20708	0.214113	2.49508
NM_017439	GSAP	0.238673	0.262322	0.252095	0.381964	1.59793	0.283764	2.49344
NM_006176	NRGN	0.726555	0.388236	0.00112054	0.85486	2.7687	0.492693	2.49045
NM_005098	MSC	4.0434	5.52797	2.03775	1.05852	17.765	3.16691	2.48789
NM_006169	NNMT	7.08732	10.0029	9.42172	4.77801	43.8615	7.82249	2.48726
NM_001102608	COL6A6	0.515535	3.6246	4.52604	0.673539	13.0895	2.33493	2.48696
NM_201632	TCF7	2.1032	0.000200264	9.5591e-05	1.0092	4.36088	0.778174	2.48645
NM_130786	A1BG	0.127788	0.58953	0.686163	0.64	2.84625	0.51087	2.47803
NM_054012	ASS1	19.9113	16.3128	18.6868	14.7502	96.9645	17.4153	2.4771
NM_001143942	RBM24	0.236417	1.22279	1.29398	0.363597	4.33808	0.779196	2.477
NM_021914	CFL2	1.07441	0.508321	1.8572	1.13006	6.35863	1.1425	2.47652
NM_001271698	ABCB7	0.272398	0.491534	8.78565e-05	0.380619	1.59183	0.28616	2.47579
NM_145230	ATP6V0E2	0.426345	0.121238	0.0881692	0.166525	1.11327	0.200569	2.47263
NM_001432	EREG	0.537514	1.70553	1.11013	0.0756533	4.75778	0.857207	2.47257
NM_015621	CCDC69	0.531129	0.276061	0.539011	0.114645	2.02317	0.365212	2.46981
NM_001204285	MUC1	1.82644	0.536087	1.37896	0.00498468	5.1839	0.936618	2.46851
NM_001005354	PRR13	3.07688	0.619048	0.00051371	1.58417	7.30423	1.32015	2.46803
NM_001271833	DENND2D	1.30818	1.20952	0.373402	1.52961	6.11181	1.10518	2.46732
NM_144573	NEXN	0.169289	0.114238	0.414745	0.0357356	1.01413	0.183502	2.46638
NM_018950	HLA-F	0.134321	1.96374	2.05388	0.571353	6.51191	1.18082	2.46329
NM_001077239	RNF214	2.69989e-10	0.317293	0.830182	0.000599594	1.5767	0.287019	2.45769
NM_000295	SERPINA1	52.8003	90.8205	38.7044	72.8003	349.455	63.7814	2.4539
NM_004767	GPR37L1	0.0854657	0.473669	0.0633053	0.205236	1.13236	0.206919	2.45219
NM_001271762	DUS2	0.585578	0.18951	0.0601728	0.268108	1.50007	0.275842	2.44311
NM_000617	SLC11A2	2.95154	3.8415	2.92366	2.79145	16.9577	3.12704	2.43907
NM_005764	PDZK1IP1	0.389212	0.236135	0.151943	0.269395	1.41551	0.261671	2.43549
NM_001098270	MGAT3	0.303698	0.817434	0.00593618	0.000530192	1.52453	0.2819	2.43511
NM_014332	SMPX	3.41755	1.82652	1.35078	0.916841	10.1005	1.87792	2.42722
NM_001167823	BLCAP	0.340688	0.946017	0.336231	0.512414	2.86969	0.533837	2.42642
NM_145034	TOR1AIP2	0.586218	0.419662	5.06155e-05	0.186229	1.59514	0.29804	2.42011
NM_001165	BIRC3	8.74163	17.6815	7.99749	9.29693	58.4109	10.9294	2.41803
NM_014217	KCNK2	2.48659	4.57171	2.44754	3.85782	17.8537	3.34092	2.41791
NM_000594	TNF	0.145955	1.52282	1.49082	0.754304	5.22705	0.978475	2.41739
NM_018534	NRP2	0.715643	2.77078	0.44281	2.26718	8.2678	1.5491	2.41607
NM_001256304	DTNB	0.168191	0.241275	0.306422	0.17094	1.18174	0.221707	2.41419
NM_001199240	GPANK1	0.133819	0.606391	0.35231	0.194456	1.70534	0.321744	2.40607
NM_004982	KCNJ8	0.528795	3.74636	6.19838	1.65498	16.0178	3.03213	2.40127
NM_000211	ITGB2	0.170149	0.376059	0.574401	0.347366	1.93728	0.366994	2.40021
NM_032963	CCL14	0.515257	5.62473	8.5817	1.44072	21.2763	4.0406	2.39661
NM_001114974	SMTNL2	0.266428	0.831077	0.328104	0.238277	2.17506	0.415971	2.3865
NM_198827	GPR133	0.11033	0.667088	0.514716	0.39336	2.20126	0.421373	2.38516
NM_001166171	NEK6	0.304752	0.428878	0.195927	0.231242	1.51399	0.2902	2.38324
NM_030666	SERPINB1	4.92151	18.8788	9.8552	20.7326	70.9347	13.597	2.3832
NM_001174105	CD14	0.750771	0.927166	1.6175	1.94851	6.83298	1.31099	2.38186
NM_182487	OLFML2A	1.62735	1.81701	5.1312	0.491668	11.7971	2.26681	2.3797
NM_001144058	NTM	0.82668	7.58907e-05	0.777728	0.000564864	2.08783	0.401262	2.37939
NM_014957	DENND3	3.65527	18.5527	7.61061	16.2767	59.7788	11.5238	2.37501
NM_130900	RAET1L	1.17452	3.51115	2.19699	3.18906	13.0545	2.51793	2.37424
NM_001242893	CSDE1	2.44461	1.62516	1.1516	6.43552	15.0524	2.91422	2.36881
NM_182728	SLC7A8	0.0302767	0.200608	0.97945	0.52211	2.23091	0.433111	2.36482
NM_001256568	PPFIBP2	0.187281	0.563863	0.620031	0.632353	2.5786	0.500882	2.36405
NM_194358	RNF41	0.489394	0.0460729	8.38055e-05	0.376819	1.17036	0.228092	2.35926
NM_000636	SOD2	237.734	532.335	147.122	364.199	1638.95	320.348	2.35506
NM_002053	GBP1	0.402994	1.79912	0.555213	0.736253	4.46676	0.873395	2.35452
NM_001258248	SP6	0.149041	0.761178	0.417062	0.551732	2.40152	0.469753	2.35397
NM_001496	GFRA3	0.624748	0.406981	0.817479	0.348338	2.79886	0.549386	2.34895
NM_021235	EPS15L1	1.12169	0.48223	0.000563889	0.286211	2.40792	0.472674	2.34887
NM_001127240	BBC3	0.133181	1.9729	0.220289	0.708286	3.86475	0.758664	2.34884
NM_000577	IL1RN	0.592695	1.54081	0.103377	0.344275	3.28646	0.645289	2.34852
NM_002993	CXCL6	25.6918	27.2941	11.8227	0.287594	82.8421	16.274	2.34779
NM_001142806	SLC6A8	1.31487	1.18766	2.26138	1.84147	8.3755	1.65135	2.34253
NM_001008539	SLC7A2	9.45764	20.4227	2.74743	11.4416	55.7846	11.0173	2.34009
NM_033244	PML	0.401692	0.827317	0.960991	0.272243	3.11187	0.615561	2.33781
NM_201267	NRP2	4.60011	15.9311	11.4615	18.8321	64.1475	12.7062	2.33586
NM_022369	STRA6	1.55623	2.59683	1.63712	3.16872	11.268	2.23972	2.33084
NM_000930	PLAT	3.31084	4.67477	2.43075	3.84837	17.8798	3.56618	2.32588
NM_173078	SLITRK4	1.26629	0.971614	0.272306	1.14958	4.57702	0.914948	2.32265
NM_001085	SERPINA3	270.363	282.636	244.19	341.58	1423.06	284.692	2.32152
NM_172200	IL15RA	0.638628	0.632697	0.839699	0.648836	3.44811	0.689965	2.32121
NM_016511	CLEC1A	0.402875	0.667299	0.599096	0.207895	2.34254	0.469291	2.31952
NM_001025616	ARHGAP24	0.544801	0.754017	0.486153	0.0704599	2.30632	0.463858	2.31384
NM_001838	CCR7	0.384855	0.480964	0.268237	0.407018	1.91505	0.385269	2.31345
NM_005609	PYGM	0.287454	1.30597	0.860846	0.306315	3.42461	0.690146	2.31097
NM_001159969	EPS15	0.114795	0.409058	0.5677	0.196934	1.59812	0.322122	2.3107
NM_001254755	CYB5D2	0.710361	0.310779	0.167966	0.149378	1.65865	0.334621	2.30941
NM_002985	CCL5	0.094141	0.494187	0.952981	0.27193	2.23881	0.45331	2.30416
NM_001161729	PLA2G2A	1.95044	0.743095	5.78973	6.85577	18.935	3.83476	2.30385
NM_002231	CD82	42.7229	64.1067	34.5047	60.9979	249.553	50.5831	2.30262
NM_001184749	SLITRK4	0.824714	0.529323	0.419673	0.492413	2.78196	0.566531	2.29588
NM_178562	TSPAN33	0.478872	0.458049	0.18705	0.382435	1.83996	0.376602	2.28856
NM_021967	SERF1A	1.63862	1.44466	0.00156375	0.117763	3.90983	0.800652	2.28786
NM_001015879	AURKC	0.0002054	0.0908244	0.613666	0.594157	1.58495	0.324713	2.2872
NM_001008747	CTAGE15	0.261806	0.334948	0.317943	0.306598	1.47835	0.305324	2.27558
NM_007229	PACSIN2	0.229678	0.107563	2.23212e-05	0.731842	1.28993	0.267276	2.27089
NM_014421	DKK2	0.64825	0.622245	0.879499	0.182442	2.80388	0.583109	2.26559
NM_000702	ATP1A2	0.181113	0.219871	0.538138	0.147679	1.30434	0.2717	2.26323
NM_001198956	DCAF6	0.785761	0.156127	0.000457219	0.172859	1.33495	0.278801	2.25948
NM_024112	C9orf16	9.16705	13.1588	26.6908	10.7461	71.4149	14.9407	2.25698
NM_001126051	HDGF	1.08604	0.357178	2.21233e-05	0.481425	2.28645	0.481166	2.2485
NM_002899	RBP1	5.6443	2.97039	5.60069	1.64991	18.8465	3.96632	2.24842
NM_001242704	ZNF385C	8.70155	9.98775	5.1818	7.1595	36.777	7.75765	2.24511
NM_004933	CDH15	1.46254	3.53438	0.866805	1.25933	8.38279	1.78076	2.23493
NM_000196	HSD11B2	0.268293	0.292526	0.391934	0.214326	1.37283	0.29177	2.23425
NM_001135146	SLC39A8	3.8348	7.43955	5.35697	4.3207	24.5516	5.238	2.22873
NM_005567	LGALS3BP	1.45683	1.16471	1.45743	0.861194	5.77819	1.23504	2.22606
NM_152871	FAS	0.171552	0.243832	0.206665	0.301872	1.07926	0.23098	2.2242
NM_152854	CD40	0.177201	0.676946	0.668634	9.30398e-06	1.77859	0.380698	2.22402
NM_001270450	UBE3B	0.00995717	0.0720682	0.800415	0.388291	1.4835	0.317683	2.22335
NM_058237	PPP4R4	0.473392	2.11406	0.573638	1.25641	5.1466	1.10437	2.22039
NM_032609	COX4I2	0.155175	0.431872	1.13574	0.252385	2.29912	0.493793	2.2191
NM_001143944	LEMD2	2.90642	3.89587	2.76335	2.8842	14.4566	3.11246	2.2156
NM_024164	TPSB2	0.0822542	0.394846	3.78866	0.670591	5.71801	1.23409	2.21207
NM_002653	PITX1	4.4109	0.291321	0.0640118	13.0218	20.5935	4.44701	2.21128
NM_205845	AKR1C2	2.79235	1.87764	0.826231	3.35477	10.2423	2.21275	2.21063
NM_013993	DDR1	6.40031	9.1956	5.82129	4.70468	30.212	6.53047	2.20986
NM_001009877	BRD9	0.23264	0.600554	0.269018	0.000125134	1.27196	0.275584	2.20649
NM_000905	NPY	0.270829	1.29185	0.44235	1.04003	3.51197	0.761265	2.20581
NM_001142275	NIPA1	0.00947541	0.439555	0.383567	0.481393	1.51479	0.328498	2.20516
NM_000050	ASS1	1.88225	1.35345	0.578858	1.44092	6.05827	1.31387	2.20508
NM_001128924	SH3D19	1.19495	0.394768	0.901898	0.941141	3.95407	0.858189	2.20397
NM_178450	MARCH3	1.44574	2.83875	3.29583	1.76465	10.7466	2.33624	2.20162
NM_001144887	CITED1	0.297921	0.88305	6.43283e-05	0.970005	2.46921	0.53776	2.19901
NM_024119	DHX58	0.29933	0.229485	0.199605	0.279215	1.15634	0.251909	2.19859
NM_001025239	TSPAN4	0.406984	0.875684	1.51242	1.58602	5.01784	1.09528	2.19577
NM_000873	ICAM2	0.598711	0.507733	1.06468	0.0863231	2.58514	0.564362	2.19555
NM_020529	NFKBIA	126.882	599.41	541.835	192.38	1669.88	365.127	2.19328
NM_024025	DUSP26	0.316395	0.500688	0.544437	0.248085	1.83902	0.402401	2.19223
NM_003391	WNT2	0.916855	0.165185	0.345	0.0782569	1.71857	0.376324	2.19116
NM_021186	ZP4	0.0945524	0.934039	0.630181	1.14617	3.18915	0.701236	2.1852
NM_000156	GAMT	0.90109	2.70538	6.06605	2.24944	13.5521	2.98049	2.18489
NM_001252385	TNIP1	1.87447	16.5751	9.47507	10.386	42.9074	9.57766	2.16348
NM_173808	NEGR1	0.580963	0.252343	0.591999	0.226865	1.84077	0.413043	2.15595
NM_001127641	LAMB3	0.24242	3.09785	1.27285	2.79538	8.24319	1.85213	2.15402
NM_024579	C1orf54	1.46526	4.52862	9.75841	2.52996	20.319	4.57056	2.15239
NM_198474	OLFML1	0.170119	0.637336	2.57986	0.157841	3.92751	0.886289	2.14777
NM_138612	HAS3	0.769219	1.40785e-198	0.265535	0.60257	1.81391	0.409331	2.14776
NM_018284	GBP3	0.534042	1.08649	0.330363	0.247229	2.42824	0.549531	2.14364
NM_003970	MYOM2	0.269488	0.44754	0.151744	0.60826	1.63097	0.369258	2.14303
NM_001003786	STRADA	0.39868	1.07558	0.714183	0.302464	2.75048	0.622727	2.14301
NM_001172562	INTS9	0.384778	0.217342	0.225766	0.174993	1.10451	0.25072	2.13926
NM_001040452	RUFY1	0.534104	0.154431	0.425561	1.15011	2.48867	0.566051	2.13637
NM_001130146	CCDC77	0.665965	0.00067723	0.000350538	0.249244	1.00303	0.229059	2.13057
NM_000161	GCH1	4.70429	14.2507	5.34089	6.66004	33.8254	7.73898	2.12789
NM_017691	LRRC49	1.39467	3.09914	2.70021	3.32948	11.4947	2.63088	2.12735
NM_014945	ABLIM3	0.47135	0.559795	0.286538	0.257888	1.71803	0.393893	2.12488
NM_001011554	SLC13A3	0.539633	0.276393	0.575166	0.184793	1.71765	0.393996	2.12418
NM_203415	ELP5	1.25642	2.52599	0.422166	3.60404	8.49626	1.95215	2.12176
NM_001024071	GCH1	7.36684e-05	1.57918	0.163921	0.815289	2.78321	0.639616	2.12147
NM_001126336	VCAN	0.866921	5.69601	14.5292	2.07672	25.1925	5.79221	2.12081
NM_016152	RARB	0.212457	0.456651	0.25027	0.167822	1.18099	0.2718	2.11938
NM_152346	SLC43A2	8.23501	10.6192	2.68327	8.22289	32.2536	7.44009	2.11607
NM_001012636	IL32	2.38047e-15	1.30144	0.848321	1.57971e-20	2.32932	0.53744	2.11573
NM_021642	FCGR2A	0.000282237	0.263701	0.612383	0.138718	1.09474	0.253771	2.10899
NM_021199	SQRDL	1.82833	3.37494	1.99766	2.19358	10.0886	2.34863	2.10284
NM_002801	PSMB10	7.46103	3.00518	4.7126	4.34138	20.7478	4.88005	2.08799
NM_033258	GNG8	0.399575	0.294897	0	0.716307	1.49749	0.352695	2.08605
NM_148919	PSMB8	1.83628	2.83569	4.42223	1.73026	11.4891	2.70612	2.08597
NM_004106	FCER1G	1.70241	2.16195	2.64899	1.55005	8.53623	2.01585	2.08221
NM_001136140	CMPK1	2.05813	1.22887e-05	2.01732e-05	1.24034	3.49021	0.824626	2.0815
NM_207518	PRKACA	9.49438	3.70925	0.00072428	4.05097	18.1537	4.31383	2.07322
NM_000345	SNCA	0.978772	0.437663	0.234069	0.0800199	1.81963	0.432631	2.07244
NM_004887	CXCL14	2.59755	8.39742	5.01892	13.561	31.0529	7.39372	2.07036
NM_178172	GPIHBP1	0.111831	0.318542	0.729527	0.131944	1.35159	0.322961	2.06523
NM_005101	ISG15	3.28155	8.13094	7.50749	4.8338	24.831	5.93845	2.06399
NM_002309	LIF	155.062	252.57	251.601	309.975	1011.63	242.302	2.0618
NM_001001435	CCL4L1	1.00233	5.05734	2.84468	2.19825	11.5363	2.77565	2.05528
NM_001160138	C7orf63	3.59499e-05	0.748493	0.298155	0.672894	1.78533	0.429894	2.05414
NM_181493	ITPA	8.93468e-05	0.000346652	1.26854	0.914914	2.26588	0.545972	2.05317
NM_022783	DEPTOR	0.456019	0.280258	0.715773	0.34032	1.85714	0.448093	2.05121
NM_001270768	STRIP1	0.000730703	3.40346	1.30606	0.798228	5.69736	1.37712	2.04864
NM_172369	C1QC	0.327077	0.266105	0.663148	0.235966	1.54183	0.373074	2.04711
NM_001178088	SYNJ2	1.79363	0.339216	1.40045	1.08761	4.77239	1.15523	2.04654
NM_001113756	TYMP	0.532322	1.4306	1.26275	1.66569	5.0327	1.22284	2.0411
NM_003289	TPM2	20.8446	74.5306	72.5044	74.8901	249.11	60.6924	2.03719
NM_001080121	PRNP	1.04073	2.83568	2.99239	6.78417e-05	7.04804	1.71722	2.03715
NM_005256	GAS2	0.469516	0.444316	1.46246	0.235986	2.67744	0.65307	2.03555
NM_173211	TGIF1	0.000797748	1.54082	1.82473	0.00122584	3.45	0.841893	2.03489
NM_000228	LAMB3	59.0915	129.192	75.5314	158.114	431.565	105.482	2.03258
NM_005807	PRG4	6.52416	8.11163	7.87789	0.431805	23.4606	5.73637	2.03203
NM_004433	ELF3	2.3422	28.4852	8.18866	9.38181	49.4817	12.0995	2.03195
NM_004148	NINJ1	46.7611	170.731	80.5907	88.7597	394.763	96.7106	2.02924
NM_014012	REM1	0.0464937	0.270388	0.501926	0.186101	1.02313	0.251227	2.02593
NM_001017425	KCNK2	1.72275	0.315925	1.10393	1.5296	4.7522	1.16805	2.02449
NM_199282	ARHGAP27	0.3671	0.265495	0.326658	0.288117	1.26792	0.311843	2.02357
NM_144632	TMEM182	0.67468	0.130746	0.287732	0.163293	1.27611	0.314113	2.0224
NM_014350	TNFAIP8	6.88154	41.3753	27.546	23.0099	100.289	24.7032	2.02139
NM_001243137	PDE8A	0.559815	0.410077	0.143841	0.155645	1.28574	0.317344	2.01848
NM_001174138	CCK	0.162983	0.449237	0.5327	0.349633	1.5125	0.373638	2.01722
NM_001252037	RAB5B	0.996321	5.38546e-10	3.73704e-12	1.14646	2.1632	0.535695	2.01368
NM_001278507	CTAGE8	0.411018	0.195548	0.314032	0.424133	1.35286	0.336183	2.00869
NM_172211	CSF1	1.56372	4.916	1.84472	3.37066	11.7162	2.92378	2.0026
NM_052960	RBP7	0.245737	0.454714	0.411614	0.380335	1.49005	0.3731	1.99773
NM_003661	APOL1	1.14321	0.331005	0.279154	0.762859	2.50411	0.629057	1.99304
NM_006395	ATG7	3.53058	2.47094	1.94363	2.46036	10.3421	2.60138	1.99118
NM_001031693	HHLA3	1.00497	7.63859e-05	0.704689	0.000140282	1.69275	0.427469	1.98548
NM_001130723	AHCYL2	6.80951	1.89412	0.426128	5.27322	14.2471	3.60074	1.9843
NM_002298	LCP1	0.529889	0.567086	0.543358	0.349929	1.96469	0.497565	1.98134
NM_001007169	ZNF483	0.0866829	0.367019	0.678662	0.395204	1.50706	0.381892	1.9805
NM_006682	FGL2	2.27635	1.26292	3.38944	0.425097	7.24834	1.83845	1.97916
NM_022343	GLIPR2	2.18055	3.06821	6.95553	1.32308	13.3054	3.38184	1.97613
NM_001127692	PCCA	0.625965	0.561844	0.00176984	0.134522	1.29687	0.331025	1.97002
NM_001172895	CAV1	2.186	5.42584	5.34784	6.03688	18.6007	4.74914	1.96962
NM_018326	GIMAP4	0.775539	0.758056	1.28757	0.217486	2.97271	0.759663	1.96835
NM_001033002	RPAIN	2.18766	0.701477	1.97922	0.0494478	4.79548	1.22945	1.96366
NM_001127325	MAD2L2	0.649974	0.476702	0.9765	1.88708e-05	2.04957	0.525799	1.96274
NM_000916	OXTR	0.610899	0.281751	0.223101	0.268451	1.34761	0.34605	1.96135
NM_001160393	TRPT1	0.240904	0.746257	0.700695	3.76068e-12	1.64289	0.421964	1.96104
NM_172212	CSF1	0.446322	1.61345	1.72903	0.928832	4.5908	1.17941	1.96068
NM_001281715	PHB	2.28772	1.16374	1.83951	1.24172	6.35042	1.63317	1.95917
NM_000447	PSEN2	0.898968	0.347163	0.543446	0.0823981	1.8192	0.467994	1.95874
NM_001031683	IFIT3	0.403971	0.367864	0.326128	8.69181e-05	1.06692	0.274512	1.95851
NM_003406	YWHAZ	1.70843	2.1758	2.93767	1.91963	8.4837	2.18538	1.95681
NM_198495	CTAGE4	0.546213	0.38346	0.433965	0.52443	1.83209	0.472017	1.95658
NM_001012718	IL32	1.32643	2.70388	3.27058	0.339208	7.41081	1.91002	1.95604
NM_001171907	CXorf40A	0.4825	0.401699	0.000869236	0.52704	1.36963	0.353027	1.95594
NM_001177466	MAMLD1	0.459093	1.62674	1.28418	1.29105	4.51859	1.16527	1.95521
NM_020130	C8orf4	0.785676	8.28066	12.6534	1.98881	22.9743	5.92714	1.95461
NM_000491	C1QB	0.190533	0.144312	0.606706	0.33549	1.23636	0.31926	1.95329
NM_032024	C10orf11	0.557019	0.420392	0.823997	0.412518	2.14268	0.553481	1.95281
NM_016192	TMEFF2	1.64845	0.60332	1.64722	0.0297246	3.80019	0.982179	1.95201
NM_022164	TINAGL1	12.1464	20.6677	14.7159	17.3533	62.731	16.2208	1.95133
NM_001144916	FGFR2	0.0216286	0.516646	0.41663	0.204675	1.12099	0.289895	1.95117
NM_001136051	LRIG3	0.147883	1.28975	2.31722	1.07186	4.66138	1.20668	1.94972
NM_133503	DCN	3.74401	11.9626	36.7288	11.5156	61.6999	15.9878	1.9483
NM_001043351	TPM3	3.94925	2.79152	2.85716	2.84524	11.9952	3.11079	1.9471
NM_001257323	APBB1	0.439034	1.27675	0.141177	0.628642	2.38927	0.621401	1.94297
NM_001198902	YY1AP1	1.3407e-07	2.49322	3.78933	2.81813	8.73725	2.27517	1.9412
NM_019034	RHOF	2.61937	16.9454	9.50734	17.8027	44.9421	11.7187	1.93925
NM_001145355	CBWD1	1.9064	0.805515	1.18268	1.44472	5.07939	1.33483	1.928
NM_015660	GIMAP2	0.352543	0.250694	0.386666	0.114225	1.04903	0.276032	1.92615
NM_199329	SLC43A3	34.9689	25.1277	20.6014	12.6275	88.5128	23.3314	1.92361
NM_013999	MEOX1	0.000271347	0.784299	1.17852	0.000117387	1.85855	0.490802	1.92096
NM_198867	ALKBH6	0.738643	0.56082	0.202854	1.19355	2.54973	0.673967	1.9196
NM_001281783	ZMYND8	0.52433	0.489571	0.334839	0.181265	1.44473	0.382501	1.91726
NM_001172129	HCK	0.7762	0.898448	2.34312e-05	0.332722	1.8953	0.501848	1.9171
NM_001034850	FAM134B	2.77193	5.40637	4.57369	2.88308	14.7607	3.90877	1.91698
NM_001177716	KLF11	0.738817	0.289508	3.56092	3.14422	7.30006	1.93337	1.91679
NM_199298	THYN1	0.946719	0.077817	1.05766	2.27649	4.11056	1.08967	1.91544
NM_001162952	SYTL2	0.502585	0.376737	0.576796	1.81546	3.07889	0.817894	1.91242
NM_052966	FAM129A	2.09054	3.66361	6.19262	2.66525	13.7438	3.653	1.91163
NM_032611	PTP4A3	1.21444	2.23338	2.11382	1.14084	6.2951	1.67562	1.90953
NM_172006	WFDC10B	0.485636	0.332984	0.425765	0.439685	1.57786	0.421018	1.90602
NM_005337	NCKAP1L	0.346275	0.265164	0.282653	0.542574	1.34239	0.359167	1.90208
NM_031212	SLC25A28	17.4365	34.7266	22.4832	30.4135	98.1231	26.2649	1.90145
NM_001012632	IL32	0.983578	0.811159	5.39073e-05	1.21808e-08	1.67487	0.448698	1.90023
NM_001864	COX7A1	4.88795	11.5692	24.5072	9.65556	47.2355	12.655	1.90017
NM_001077427	LYPD1	1.29406	0.5132	0.412328	0.15769	2.21802	0.59432	1.89996
NM_203468	ENTPD2	0.124159	0.441875	0.676348	0.113866	1.26445	0.339062	1.89889
NM_000206	IL2RG	2.38321	1.82337	0.832474	3.47222	7.90466	2.12782	1.89333
NM_004475	FLOT2	4.69223	2.98235	3.80665	2.3983	12.8805	3.46988	1.89223
NM_003109	SP1	1.37239	0.162776	1.28225	1.44544	3.95294	1.06571	1.89111
NM_001017402	LAMB3	6.48358	4.59913	2.91455	4.70197	17.3246	4.67481	1.88984
NM_002183	IL3RA	0.647216	1.19644	1.92997	0.918642	4.34548	1.17307	1.88923
NM_001184727	GPRASP1	0.208694	1.43826	8.70359e-05	1.26325	2.68859	0.727573	1.88569
NM_001078	VCAM1	25.3365	16.265	7.88237	21.3731	65.328	17.7142	1.88279
NM_014505	KCNMB4	0.542526	0.363472	0.401048	0.199667	1.3833	0.376678	1.87671
NM_001198557	LMNB1	0.608768	0.177698	0.903773	0.586172	2.08958	0.569103	1.87645
NM_002928	RGS16	2.81644	39.539	58.3221	7.07116	98.8627	26.9372	1.87583
NM_001012634	IL32	1.01718	4.98863	3.90234	2.06767	10.9482	2.99395	1.87057
NM_003327	TNFRSF4	1.50688	3.90787	2.34889	3.36008	10.1643	2.78093	1.86987
NM_001195602	SEPHS1	0.00285241	0.985253	0.632684	0.378345	1.82577	0.499784	1.86913
NM_152999	STEAP2	1.63945	1.97243	2.29408	0.464158	5.81475	1.59253	1.8684
NM_197967	BID	0.859324	0.777475	0.642398	0.887663	2.8904	0.791715	1.86822
NM_000593	TAP1	2.70705	6.6556	8.74522	5.03929	21.0845	5.78679	1.86535
NM_001025092	MBP	0.891743	0.43356	0.195925	0.246674	1.60937	0.441975	1.86446
NM_001256410	RAB18	0.19753	0.40188	0.353096	0.449832	1.27488	0.350585	1.86253
NM_001178017	DBI	0.870385	3.15319	2.72408	3.16449	9.00587	2.47804	1.86167
NM_181689	NNAT	3.56347	5.44078	10.3196	3.83723	21.0375	5.79027	1.86126
NM_001253845	ADM2	0.129263	0.129687	0.87406	0.674682	1.64	0.451923	1.85955
NM_015026	MON2	1.30456	2.1591	8.44164e-05	0.535644	3.62363	0.999847	1.85766
NM_001024844	CD82	0.545846	2.00961	0.772951	1.65391	4.51262	1.24558	1.85715
NM_001184987	NDUFC1	6.08985	3.578	0.00159132	9.18561	17.0733	4.71376	1.85679
NM_001171653	ZEB2	9.97338e-05	1.388	1.82226	0.316654	3.19041	0.881753	1.85529
NM_152864	NKAIN4	0.211982	1.59701	0.973847	1.68164	4.03768	1.11612	1.85503
NM_001008212	OPTN	0.972006	6.87259	3.54523	3.73658	13.6753	3.7816	1.8545
NM_001025159	CD74	0.659068	0.727194	1.02611	1.72713	3.74002	1.03488	1.85359
NM_199478	PLP1	3.95708	2.60676	7.61503	0.950173	13.6632	3.78226	1.85297
NM_001141945	ACTA2	0.511763	0.645192	1.0941	0.571929	2.54827	0.705746	1.8523
NM_001225	CASP4	2.21198	3.76006	6.49366	1.81464	12.8775	3.57009	1.85082
NM_001023567	GOLGA8B	0.215344	0.278393	1.00696	0.701976	1.9837	0.550668	1.84894
NM_174927	SPATA19	0.59958	1.69061	1.47936	2.1378	5.30656	1.47684	1.84527
NM_016546	C1RL	5.52591	2.12016	2.95015	2.38274	11.6427	3.24474	1.84325
NM_001282097	YAP1	1.87171	2.94266	1.30317	0.302512	5.75241	1.60501	1.84158
NM_001146322	GRAMD3	0.545729	0.746468	1.08981	0.547643	2.62367	0.732412	1.84086
NM_001276262	RGS3	0.972222	0.245635	4.71503	8.24121	12.681	3.54352	1.83941
NM_007168	ABCA8	0.921226	0.228619	0.415513	0.131107	1.51695	0.424116	1.83864
NM_004221	IL32	3.46551	4.97188	6.9698	2.21413	15.7105	4.40533	1.83441
NM_080702	BAG6	0.00106753	4.52403	3.00515	1.15975	7.73316	2.1725	1.8317
NM_001005474	NFKBIZ	1.30251	8.02176	2.28335	2.51137	12.5609	3.52975	1.8313
NM_001050	SSTR2	0.513553	1.12898	0.842427	0.739376	2.86737	0.806084	1.83073
NM_001002235	SERPINA1	0.476144	0.448202	0.310938	0.241388	1.31142	0.369168	1.82878
NM_001281528	PSME1	0.361938	0.469588	0.691158	0.342002	1.65255	0.466171	1.82576
NM_001256847	ABR	2.07949	3.83266	2.70684	2.02046	9.42222	2.65986	1.82472
NM_006949	STXBP2	0.640119	0.506369	0.0037737	0.54731	1.50045	0.424393	1.82192
NM_033004	NLRP1	0.0534688	0.908984	0.786091	0.846245	2.29028	0.648697	1.81991
NM_001172897	CAV1	11.7535	7.20962	0.00203607	7.84306	23.6108	6.70205	1.81677
NM_031430	RILP	1.07276	2.04419	1.63846	1.0511	5.11336	1.45163	1.8166
NM_004155	SERPINB9	1.17017	7.73735	5.27555	5.32744	17.1691	4.87763	1.81556
NM_004223	UBE2L6	2.66889	2.4621	3.70274	0.981173	8.61226	2.45373	1.81142
NM_001734	C1S	10.2836	3.82316	8.88844	3.66716	23.3515	6.66559	1.80871
NM_006829	ADIRF	1.87728	7.03648	10.6917	6.20179	22.5953	6.45181	1.80825
NM_001127184	CFLAR	1.74987	3.8681	3.83925	4.26468	12.0064	3.43047	1.80732
NM_172240	POC1B	0.863449	1.20625	1.11327	0.967448	3.6311	1.0376	1.80715
NM_001190947	TRAF1	1.37714	0.631844	0.000166155	2.48601	3.9276	1.12379	1.80528
NM_005608	PTPRCAP	0.508087	0.53575	0.414744	0.191437	1.44077	0.412504	1.80436
NM_023927	GRAMD3	2.30608	1.9558	0.562358	2.51335	6.40367	1.8344	1.80359
NM_000757	CSF1	15.8212	12.7705	11.7729	4.94408	39.5077	11.3272	1.80235
NM_004877	GMFG	1.23682	2.31759	2.79145	1.03215	6.42364	1.8445	1.80016
NM_001080951	PLAGL1	0.290361	2.92531	2.47627	2.31827	6.95946	2.00255	1.79714
NM_000395	CSF2RB	0.193035	0.442659	0.559391	0.223678	1.23245	0.354691	1.7969
NM_006263	PSME1	12.5443	12.3506	19.5262	10.8266	47.9659	13.8119	1.79609
NM_001279351	REXO4	1.36335	0.68331	1.05944	1.92229	4.35994	1.2571	1.79421
NM_000963	PTGS2	22.6219	143.059	151.732	93.4817	356.026	102.724	1.79321
NM_001256166	BIRC2	8.69301e-05	6.80792	8.54603	9.16312	21.2221	6.12929	1.79178
NM_003713	PPAP2B	21.478	69.7137	67.4141	23.2157	157.371	45.4554	1.79165
NM_153640	PANK2	0.763544	1.11781	0.425398	0.763935	2.6553	0.767672	1.79031
NM_178545	TMEM52	0.0278766	1.17573	0.93275	0.395259	2.18908	0.632904	1.79027
NM_001008703	C6orf1	3.96775	5.4372	1.71855	6.93379	15.6134	4.51432	1.7902
NM_004416	DTX1	0.142077	0.388899	0.847826	0.172403	1.34067	0.387801	1.78956
NM_001190945	TRAF1	2.79392	7.34165	1.93847	5.75515	15.3682	4.4573	1.78571
NM_003882	WISP1	5.56004	6.8274	5.54185	10.3453	24.3578	7.06865	1.78488
NM_007021	C10orf10	10.3011	24.4617	34.4316	10.8404	68.9306	20.0087	1.78452
NM_207007	CCL4L2	0.980055	5.20608	3.63746	1.63869	9.86843	2.86557	1.784
NM_004049	BCL2A1	5.41151	48.0723	35.5365	40.5105	111.336	32.3827	1.78162
NM_058187	EVA1C	0.512756	2.13418	1.93807	0.513645	4.3687	1.27466	1.77709
NM_002160	TNC	96.0418	162.424	173.055	95.7992	451.189	131.83	1.77505
NM_001145657	RAP1GAP	0.628073	0.989937	0.31964	1.23184	2.70474	0.792372	1.77124
NM_002201	ISG20	19.4637	71.5273	50.8515	83.922	192.521	56.4411	1.7702
NM_003355	UCP2	2.68946	3.61902	1.66457	3.27882	9.58523	2.81297	1.76872
NM_001935	DPP4	0.500528	0.758742	0.939685	0.198848	2.0424	0.599451	1.76855
NM_003152	STAT5A	7.74879	9.86904	4.53597	8.1046	25.7646	7.5646	1.76805
NM_001167947	TIMM17B	1.41449	1.3485	1.09865	1.51875	4.5605	1.3451	1.76148
NM_024781	CCDC102B	0.204058	0.300823	0.903827	0.269381	1.42043	0.419522	1.75951
NM_001197238	BTN2A2	0.268763	0.338849	0.227419	0.34932	1.00242	0.296088	1.75939
NM_001018007	TPM1	0.212869	0.293023	1.13509	0.76245	2.03262	0.600858	1.75824
NM_207585	IFNAR2	5.31782	5.76972	1.84693	3.58644	13.9539	4.13023	1.75638
NM_001282231	ARMCX2	1.66453	1.76343	0.00239447	1.38608	4.06559	1.20411	1.7555
NM_017787	WBP1L	0.462285	0.996635	0.937506	0.196627	2.18459	0.648263	1.75271
NM_001243791	SMUG1	1.23861	0.751481	0.691829	0.730506	2.8705	0.853106	1.7505
NM_025079	ZC3H12A	6.98486	56.734	26.6292	26.2753	98.0575	29.1558	1.74984
NM_014281	PUF60	6.91233	4.48328	5.63553	9.86385	22.612	6.72375	1.74975
NM_000304	PMP22	2.12073	0.00550861	2.53046	0.000564359	3.91503	1.16432	1.74954
NM_182759	FAM19A3	0.268271	0.556552	0.689026	0.883695	2.01368	0.599386	1.74828
NM_203283	RBPJ	0.036035	16.4427	16.2179	0.0548887	27.3821	8.18788	1.74167
NM_001077654	TNFAIP8	2.67235	13.9069	4.31828	10.0025	25.8216	7.72501	1.74097
NM_022479	WBSCR17	0.981711	0.515603	1.71187	0.171708	2.82205	0.845223	1.73934
NM_004355	CD74	7.29062	5.79829	6.62545	7.21216	22.4546	6.73163	1.73798
NM_004710	SYNGR2	2.88043	4.90582	4.43483	3.74177	13.3084	3.99071	1.73762
NM_001126105	SLC7A7	0.588936	0.390047	0.522425	0.951628	2.04452	0.613259	1.73719
NM_014297	ETHE1	2.37754	4.91847	6.69782	4.08084	15.041	4.51867	1.73493
NM_001135023	ELMOD3	0.437546	0.209397	0.563048	0.338716	1.28831	0.387177	1.73442
NM_001040060	SPP1	9.00922	8.19166	4.37584	4.37324	21.5608	6.48749	1.73268
NM_001252386	TNIP1	5.31152	28.688	19.3883	10.6552	53.1944	16.0108	1.73223
NM_014448	ARHGEF16	0.61407	2.26077	1.17348	2.00443	5.02374	1.51319	1.73117
NM_020404	CD248	2.79778	1.73157	4.96352	1.12102	8.77058	2.65347	1.72479
NM_001278201	SLC43A3	6.04391	3.87972	2.86052	3.90613	13.7786	4.17257	1.72342
NM_015964	TPPP3	3.0862	27.2496	38.4004	8.10428	63.4316	19.2101	1.72334
NM_144617	HSPB6	4.04449	8.04465	20.9475	5.15214	31.5181	9.5472	1.72303
NM_017409	HOXC10	8.7114	0.289902	0.702971	11.1748	17.2024	5.21977	1.72055
NM_004780	TCEAL1	1.23825	0.84371	1.86253	1.34794	4.34806	1.32311	1.71644
NM_005086	SSPN	1.99587	3.01014	4.90598	6.30051	13.3098	4.05312	1.71538
NM_003275	TMOD1	0.761432	1.56172	0.813486	0.923822	3.3308	1.01511	1.71423
NM_003641	IFITM1	18.3662	41.9512	29.9698	43.6375	109.814	33.4812	1.71364
NM_002192	INHBA	14.7631	87.34	115.499	148.213	299.169	91.4538	1.70985
NM_001242338	ATAD2B	0.411053	0.00113975	0.173532	0.691252	1.04404	0.319244	1.70944
NM_004904	CREB5	1.48794	3.14523	1.61362	4.41661	8.71676	2.66585	1.7092
NM_001159286	HDAC10	0.464939	0.00229706	0.34063	0.581136	1.13322	0.347251	1.70638
NM_001227	CASP7	1.50168	1.58978	0.396479	0.32648	3.11099	0.953605	1.70591
NM_000857	GUCY1B3	0.846192	0.960912	1.4484	0.619344	3.15011	0.968712	1.70126
NM_198538	SBSN	0.684451	1.5093	0.201578	0.787312	2.58539	0.79566	1.70016
NM_001170752	SRPX	0.803385	1.54915	2.55429	1.44316	5.15055	1.5875	1.69797
NM_001159380	MTHFSD	0.70244	0.17917	0.23523	0.520645	1.32197	0.409371	1.69121
NM_001135049	JDP2	0.461171	2.334	3.45659	2.25279	6.83996	2.12614	1.68575
NM_005558	LAD1	1.09357	1.07323	0.307006	1.28806	3.01815	0.940466	1.68222
NM_001197240	BTN2A2	0.40353	0.643746	0.290899	0.416808	1.40572	0.438746	1.67985
NM_001198798	ASCC1	0.18562	0.633093	0.266883	0.592494	1.34375	0.419523	1.67944
NM_004018	DMD	0.559346	0.633837	1.61404	0.230871	2.43192	0.759523	1.67893
NM_001271985	PUS3	0.428828	0.3769	1.06928	1.07771	2.35797	0.738179	1.6755
NM_002427	MMP13	1038.58	955.092	432.276	809.563	2577.36	808.878	1.6719
NM_000101	CYBA	13.087	22.3457	22.2879	20.3255	62.0844	19.5115	1.6699
NM_021977	SLC22A3	1.33395	1.29071	0.979595	0.245948	3.05994	0.962551	1.66857
NM_052935	NT5C3B	1.95775	1.46537	2.38244	1.5045	5.80493	1.82752	1.6674
NM_001243042	HLA-C	18.5375	60.4746	143.338	87.2626	245.669	77.4032	1.66625
NM_015449	C1orf43	3.15056	6.86904	10.3868	5.15091	20.2764	6.38933	1.66607
NM_014624	S100A6	450.917	869.02	1224.31	1079.88	2874.26	906.032	1.66556
NM_001195203	EEF1D	5.25858	8.73803	17.0277	12.6878	34.6322	10.928	1.66408
NM_019903	ADD3	1.43004	0.731611	0.874635	1.30237	3.42876	1.08466	1.66044
NM_214462	DACT2	0.326556	1.39836	1.99534	2.67746	5.05359	1.59943	1.65975
NM_006995	BTN2A2	1.40949	1.50259	0.189752	1.39526	3.54061	1.12427	1.65501
NM_004657	SDPR	0.225144	1.54004	1.25209	0.349206	2.64652	0.84162	1.65286
NM_032497	ZNF559	0.215447	0.245892	0.684711	0.75383	1.49179	0.47497	1.65114
NM_005944	CD200	0.965439	2.88086	3.39766	1.02019	6.48796	2.06604	1.6509
NM_002502	NFKB2	12.1679	52.0654	22.9303	30.2809	92.1797	29.3611	1.65054
NM_020311	ACKR3	16.784	168.153	108.567	47.6204	265.302	85.2811	1.63734
NM_004079	CTSS	1.33408	0.736696	0.888231	0.370065	2.58481	0.832268	1.63494
NM_001128424	FAM198B	2.29343	1.45566	4.3072	1.65605	7.53632	2.42809	1.63404
NM_005118	TNFSF15	1.11821	4.14716	4.71454	6.01367	12.4086	3.9984	1.63385
NM_003149	STAC	0.451452	0.3039	0.729193	0.0509132	1.19078	0.383865	1.63324
NM_003944	SELENBP1	1.26134	1.66796	1.99303	1.02636	4.61332	1.48717	1.63323
NM_002999	SDC4	115.485	292.893	180.886	245.389	646.083	208.663	1.63054
NM_000533	PLP1	1.30625	0.657511	1.87907	0.314757	3.21626	1.0394	1.62964
NM_152899	IL4I1	1.83072	1.0796	0.361881	1.43679	3.64133	1.17725	1.62905
NM_001244584	C7orf55-LUC7L2	1.01319	1.00047	1.98132	1.13757	3.96817	1.28314	1.6288
NM_176797	P2RY6	1.26321	0.20692	0.260832	1.78144	2.71407	0.8781	1.628
NM_139346	BIN1	1.23036	1.08798	1.41088e-45	0.190422	1.93617	0.62719	1.62623
NM_033240	PML	1.60516	3.80514	3.42812	3.01774	9.12352	2.96404	1.62203
NM_003823	TNFRSF6B	9.34984	17.2493	13.2991	6.99941	36.0244	11.7244	1.61946
NM_012062	DNM1L	1.11808	0.0511658	1.00428	0.399849	1.97564	0.643344	1.61866
NM_001102664	EPN2	8.95972e-05	2.76435	3.44307	1.2182	5.69777	1.85643	1.61787
NM_001111284	IGF1	0.321615	0.483952	0.771364	2.46468e-08	1.20958	0.394233	1.61739
NM_003407	ZFP36	62.1955	602.107	863.29	176.389	1306	425.995	1.61625
NM_012266	DNAJB5	2.90971	3.93259	3.17557	5.33348	11.7272	3.83784	1.61149
NM_001276286	BBX	0.0431619	1.25917	0.61933	1.03385	2.25283	0.738878	1.60833
NM_001130523	CSDE1	1.50735	1.08012	0.923121	0.899584	3.36133	1.10254	1.6082
NM_182918	ERG	1.178	0.888757	1.05028	0.604394	2.82421	0.930358	1.60199
NM_080416	SEPT4	0.10565	1.39642	2.51076	1.20763	3.96063	1.30512	1.60155
NM_001267563	CREM	0.539882	0.766273	0.513161	0.419413	1.69673	0.559682	1.60008
NM_005248	FGR	0.281309	0.244154	0.432455	0.58884	1.17206	0.38669	1.5998
NM_001202414	AKR1A1	3.62477	1.24135	0.242841	2.99624	6.13501	2.0263	1.59822
NM_198557	RBM43	0.734485	1.95385	0.822024	1.19391	3.55852	1.17607	1.59731
NM_001459	FLT3LG	0.0170653	0.650556	0.907696	0.354061	1.45844	0.482345	1.59629
NM_001127493	ANK2	0.398186	0.501046	0.153185	0.309918	1.02953	0.340584	1.5959
NM_001270584	IQCA1	0.695335	0.126498	0.630787	0.163079	1.22028	0.403925	1.59505
NM_198389	PDPN	33.9243	48.3787	29.8422	56.4602	127.064	42.1513	1.5919
NM_006211	PENK	2.54659	3.73141	3.9667	5.15932	11.5962	3.851	1.59035
NM_005534	IFNGR2	47.2025	97.2846	72.0374	94.8274	234.343	77.838	1.59008
NM_001025603	RFX5	5.66048	4.87364	4.02365	5.93172	15.3789	5.12237	1.58607
NM_015687	FILIP1	0.288915	0.377804	0.452792	0.248278	1.02574	0.341947	1.58482
NM_000665	ACHE	0.672688	0.384203	0.148307	0.475231	1.25767	0.420107	1.58192
NM_022153	C10orf54	1.55915	6.52293	4.58788	3.26965	11.9222	3.9849	1.58103
NM_001272038	RAB13	2.97391	4.3523	2.39143	2.47589	9.11923	3.04838	1.58087
NM_016582	SLC15A3	1.3491	1.673	1.55425	0.991363	4.15067	1.39193	1.57626
NM_152827	SNX3	1.95258	4.06418	5.09849	2.85708	10.4122	3.49308	1.5757
NM_022059	CXCL16	2.19023	2.38811	3.06838	2.39773	7.48143	2.51111	1.57499
NM_001007	RPS4X	214.197	561.431	941.849	580.219	1709.19	574.424	1.57312
NM_000874	IFNAR2	2.19207	1.4448	1.15427	0.706541	4.08618	1.37442	1.57193
NM_014718	CLSTN3	12.0414	29.2956	26.7517	21.9019	66.8709	22.4977	1.5716
NM_005329	HAS3	5.78877	2.82433	1.63124	7.33203	13.0588	4.39409	1.57139
NM_000688	ALAS1	3.58289	3.40384	3.64961	2.73337	9.93209	3.34243	1.5712
NM_024503	HIVEP3	1.66238	2.3805	0.904435	1.05685	4.45798	1.50104	1.57043
NM_005115	MVP	4.70148	3.21771	3.29693	3.87303	11.1926	3.77229	1.56903
NM_199512	CCDC80	0.802699	0.876979	1.13579	0.501553	2.45989	0.829255	1.56871
NM_002889	RARRES2	7.89499	4.81228	14.2546	14.2378	30.5453	10.2999	1.56832
NM_004195	TNFRSF18	5.93217	16.215	9.95286	21.5464	39.7476	13.4116	1.56739
NM_001174126	SLC11A2	2.53901	1.39419	1.34746	1.87614	5.29593	1.7892	1.56557
NM_020408	LYRM4	9.87318	12.1794	14.6496	10.0989	34.5864	11.7003	1.56366
NM_033159	HYAL1	0.311545	0.748393	0.580139	0.555351	1.6209	0.548857	1.56229
NM_005037	PPARG	1.40293	1.60506	1.36563	1.54675	4.36818	1.48009	1.56134
NM_002084	GPX3	9.13108	8.91525	12.3702	12.8835	31.862	10.825	1.55747
NM_001007794	CEPT1	1.01287	0.57732	1.63295e-05	0.6021	1.61279	0.548077	1.55711
NM_001199239	GPANK1	0.825617	0.948993	0.67608	1.30751	2.7632	0.93955	1.5563
NM_031491	RBP5	0.663154	0.918681	0.482566	0.64901	1.99185	0.678353	1.554
NM_001127716	ETFA	4.96629	3.54014	4.39575	4.30878	12.6168	4.30274	1.55202
NM_001190447	PPP2R3A	0.571308	0.224079	0.749636	0.250237	1.31602	0.448815	1.55199
NM_207292	MBNL1	0.440728	0.788428	0.24502	0.279321	1.28436	0.438374	1.55081
NM_015234	GPR116	0.362415	1.57028	2.09371	0.524864	3.32418	1.13782	1.54673
NM_001645	APOC1	2.73838	2.84044	3.925	1.38824	7.94214	2.72302	1.54432
NM_006813	PNRC1	30.7672	206.55	211.908	88.3594	390.949	134.396	1.54049
NM_001114735	BCL2A1	0.278199	2.83806	3.46238	1.84154	6.11683	2.10504	1.53893
NM_015424	CHRDL2	4.1471	3.21399	1.81946	4.96723	10.2577	3.53695	1.53613
NM_001014975	CFH	6.47824	5.07255	8.19405	7.31103	19.6036	6.76397	1.53518
NM_080430	SELM	69.7645	77.69	100.876	119.95	266.821	92.0701	1.53507
NM_001570	IRAK2	14.4881	65.7724	32.5261	37.7854	109.073	37.643	1.53484
NM_005127	CLEC2B	0.552265	2.3122	3.14415	1.38594	5.33173	1.84864	1.52814
NM_001164840	LYRM4	1.889	3.15358	1.66439	3.58832	7.41432	2.57382	1.5264
NM_001242778	IKBKB	1.61439	1.53973	0.820442	0.225855	3.02353	1.0501	1.5257
NM_079423	MYL6	16.9183	32.369	50.7545	14.7791	82.6015	28.7052	1.52485
NM_001202555	CD44	5.08057	2.40228	3.08604	5.83714	11.7914	4.10151	1.52351
NM_001127236	GPBP1	0.719135	2.9399	1.70622	1.70847	5.07703	1.76843	1.52151
NM_001006636	GTDC1	1.28041	0.379955	0.98249	0.710669	2.40436	0.838381	1.51997
NM_018384	GIMAP5	0.481709	0.894176	1.1926	0.290533	2.04955	0.714754	1.51979
NM_181504	PIK3R1	1.51472	0.945777	0.707529	0.552251	2.66492	0.930069	1.51868
NM_001039847	GPX4	2.03317	1.13213	2.79334	2.26949	5.88543	2.05703	1.51658
NM_022003	FXYD6	16.3308	29.7471	27.7791	24.1508	69.9677	24.502	1.51379
NM_001161354	PLEKHA4	2.42105	3.01499	3.2134	1.95954	7.56993	2.65225	1.51307
NM_003137	SRPK1	16.3224	15.7507	11.3357	16.4977	42.725	14.9766	1.51237
NM_001647	APOD	3.08906	2.20465	2.17147	2.29444	6.96021	2.4399	1.51231
NM_181864	ACOT7	0.214236	0.801171	0.719738	0.826272	1.82547	0.640354	1.51133
NM_006795	EHD1	17.4857	47.7101	31.607	36.0917	94.6734	33.2236	1.51075
NM_172352	CD46	0.992196	2.11677	2.4316	0.754455	4.48172	1.57376	1.50984
NM_005029	PITX3	0.334919	1.29319	1.74536	1.93277	3.76517	1.32656	1.50503
NM_001098479	HLA-F	0.0636935	0.369681	0.653665	0.447917	1.08826	0.383739	1.50383
NM_004313	ARRB2	1.08322	0.648721	0.000133074	1.28661	2.13846	0.754671	1.50265
NM_001397	ECE1	0.943755	1.2007	0.403414	0.269578	1.99453	0.704362	1.50166
NM_001204368	MGST2	0.232229	0.782576	0.504144	0.253464	1.25463	0.443103	1.50155
NM_153236	GIMAP7	0.418961	0.513954	0.723742	0.155334	1.28093	0.452998	1.49962
NM_001278473	CHRDL2	8.54615	5.64128	5.58307	7.9876	19.5817	6.93953	1.4966
NM_182920	ADAMTS9	4.8223	9.77378	7.27731	5.15174	19.0139	6.75628	1.49275
NM_024913	CPED1	1.4789	1.15417	2.24394	0.67282	3.90411	1.38746	1.49255
NM_001199280	HAS3	0.959396	0.273397	0.731851	0.852119	1.98022	0.704191	1.49162
NM_000266	NDP	1.83748	1.37437	1.57732	0.19819	3.50329	1.24684	1.49043
NM_001271006	STRA13	4.19864	5.41434	9.17679	6.06928	17.434	6.21476	1.48813
NM_001272082	SHISA5	6.01645	17.6179	17.6559	13.3628	38.3241	13.6633	1.48795
NM_173464	L3MBTL4	0.398308	0.474047	0.854818	0.702271	1.70342	0.607361	1.48781
NM_019112	ABCA7	0.615294	0.655048	0.609373	0.673582	1.78848	0.638324	1.48637
NM_197974	BTN3A3	0.721636	0.38017	0.844653	0.000343336	1.36307	0.486701	1.48575
NM_001014987	LAT	0.455664	0.82188	0.229459	0.335185	1.28812	0.460547	1.48385
NM_001079691	N4BP2L1	1.19175	3.12845	2.20419	1.58266	5.6648	2.02676	1.48285
NM_001003704	MTFP1	5.77251e-06	0.906483	0.878135	1.13987	2.04277	0.731123	1.48234
NM_001145771	GPR56	8.43054	19.6871	18.7983	13.7004	42.2308	15.1541	1.47859
NM_001001391	CD44	81.5858	127.681	131.733	166.798	353.734	126.949	1.47841
NM_001111097	LYN	1.49747	1.13594	1.22223	1.6586	3.83446	1.37856	1.47586
NM_001005417	B4GALT2	8.62134	4.40764	7.52119	12.8572	23.2262	8.35184	1.47559
NM_021034	IFITM3	41.7937	68.7029	51.4066	14.1674	122.332	44.0177	1.47465
NM_001145785	MEF2B	0.298537	0.195165	0.916525	0.921053	1.61891	0.58282	1.4739
NM_001178042	DBI	1.54947	4.37693	3.18505	3.0038	8.40303	3.02881	1.47216
NM_003810	TNFSF10	1.00447	0.634277	0.607089	0.000119427	1.55491	0.561489	1.4695
NM_012449	STEAP1	10.6445	9.00036	8.2833	7.36388	24.4043	8.82301	1.46779
NM_001099789	ICAM2	3.13659	6.63644	4.84927	3.59119	12.5839	4.55337	1.46657
NM_000623	BDKRB2	3.11287	8.20542	2.9088	3.80156	12.4346	4.50716	1.46407
NM_172232	ABCA5	0.954343	0.810983	0.63816	0.658722	2.11179	0.765552	1.46389
NM_152891	PRSS33	0.253991	0.204226	1.36866	1.23376	2.10926	0.765159	1.4629
NM_014301	ISCU	2.1968	1.85558	2.66837	2.14565	6.10666	2.2166	1.46204
NM_001256681	KIAA0391	2.38995	1.71067	1.44938	1.57241	4.90537	1.7806	1.462
NM_001015887	IGSF11	2.01408	3.08853	0.802509	0.991983	4.74814	1.72428	1.46137
NM_001184979	NDUFS5	23.0657	46.6646	39.3552	52.178	111.017	40.3159	1.46136
NM_015474	SAMHD1	0.78371	0.61401	1.37166	0.252413	2.0785	0.755448	1.46014
NM_000747	CHRNB1	1.12415	1.48111	1.11921	1.1003	3.31852	1.20619	1.46008
NM_004604	STX4	10.958	8.11879	7.54508	9.95689	25.1114	9.14469	1.45734
NM_012339	TSPAN15	2.14235	4.48772	6.47573	1.43558	9.95547	3.63535	1.4534
NM_015401	HDAC7	2.77011	11.963	9.79096	5.87944	20.8074	7.60088	1.45286
NM_153343	ENPP6	0.189917	0.677019	0.732728	0.032217	1.11522	0.40797	1.45079
NM_002038	IFI6	5.98839	3.94701	8.68878	4.18242	15.5646	5.70165	1.44882
NM_032412	CYSTM1	5.02381	16.5086	15.3008	14.2504	34.8545	12.7709	1.44848
NM_003815	ADAM15	21.1159	3.96784	14.1347	11.5988	34.655	12.7043	1.44775
NM_032728	PPAPDC3	0.884144	0.454346	0.721712	0.524452	1.76084	0.646164	1.44629
NM_001204148	HDAC9	0.111047	1.36684	1.28057	1.63227	2.9901	1.09768	1.44573
NM_005311	GRB10	1.84611	1.11128	0.797054	1.35297	3.47185	1.27685	1.44311
NM_001448	GPC4	6.66326	5.05522	9.94713	7.01187	19.4918	7.16937	1.44295
NM_001103154	ARL17B	0.485594	1.14279	1.36416	0.113299	2.10768	0.776461	1.44067
NM_024573	C6orf211	10.4657	10.1886	5.69284	8.99764	23.984	8.8362	1.44058
NM_006474	PDPN	44.4843	47.6571	40.1855	53.5378	125.83	46.4662	1.43722
NM_001278785	ZNRD1	2.81272	2.00176	2.21244	4.53198	7.82507	2.88972	1.43717
NM_001037339	PDE4B	15.1271	34.3956	29.1593	42.6288	82.0939	30.3277	1.43664
NM_002996	CX3CL1	26.1302	18.8537	8.07523	13.9786	45.3437	16.7594	1.43593
NM_079421	CDKN2D	5.70892	13.1398	14.5411	9.30704	28.8745	10.6742	1.43567
NM_012413	QPCT	1.37866	0.993295	0.803278	0.593549	2.54868	0.942195	1.43565
NM_002113	CFHR1	2.26285	2.90248	3.77441	3.36108	8.30979	3.0752	1.43413
NM_024959	SLC8B1	1.68509	2.97409	1.65275	1.17068	5.05242	1.87065	1.43343
NM_001127662	GSN	1.85061	8.18909	8.67926	6.29767	16.885	6.25416	1.43285
NM_020958	PPP4R4	0.157087	0.917693	0.552948	0.555067	1.47256	0.545699	1.43215
NM_001004722	NCK2	3.56959	7.37324	8.08743	7.41766	17.8168	6.61198	1.43008
NM_020528	PCBP3	0.77027	0.973268	3.87302e-05	0.914678	1.78917	0.664564	1.42881
NM_030643	APOL4	0.667878	0.59778	0.281428	0.781763	1.56532	0.582212	1.42684
NM_014571	HEYL	0.224478	1.4575	1.06106	0.516238	2.1884	0.814819	1.42532
NM_001018076	NR3C1	5.34174	7.94497	6.41642	11.7181	21.0906	7.85531	1.42486
NM_018684	ZC4H2	0.335421	0.625957	0.561435	0.000351098	1.0212	0.380791	1.42319
NM_181306	MRPL52	0.468497	0.400988	0.469323	0.818562	1.44351	0.539343	1.42031
NM_001167619	MLH1	0.976193	0.431773	0.605325	1.46719	2.32257	0.87012	1.41644
NM_001163724	SMIM1	0.867592	0.382753	1.11241	0.391915	1.83717	0.688667	1.41561
NM_031901	MRPS21	7.53153	5.07763	9.82736	6.54724	19.3272	7.24594	1.41539
NM_004048	B2M	300.573	459.545	763.12	325.331	1232.66	462.142	1.41537
NM_001025160	CD97	0.979656	1.03724	0.865851	0.559885	2.29519	0.860658	1.4151
NM_001008273	TAGLN3	1.62971	2.44275	3.90582	5.34608	8.86154	3.33109	1.41156
NM_020204	LHX9	0.157071	0.46483	0.257594	0.656994	1.02127	0.384122	1.41073
NM_001142326	DMTF1	0.310506	0.330551	1.5879	1.36801	2.38733	0.899242	1.40862
NM_015359	SLC39A14	12.0828	90.7749	20.4456	83.5218	137.134	51.7063	1.40718
NM_001256281	NARR	1.07081	0.807381	0.00112295	1.05297	1.93773	0.733071	1.40234
NM_016612	SLC25A37	19.4529	80.2545	61.3019	94.6022	168.682	63.9029	1.40035
NM_001174128	SLC11A2	3.28819	5.83914	1.35346	7.61356	11.9295	4.52359	1.39899
NM_001258040	HARS	0.885998	0.868972	0.170695	0.192527	1.39588	0.529548	1.39834
NM_152862	ARPC2	42.1506	50.0221	85.5875	56.6901	154.25	58.6126	1.39599
NM_001195156	ZMYM6NB	4.97097	6.32007	10.3496	7.28109	19.0115	7.23043	1.39472
NM_001195683	TGFBR3	0.652154	1.82134	3.26851	1.90747	5.01892	1.91237	1.39202
NM_003190	TAPBP	25.2503	23.8457	14.0174	27.7975	59.5243	22.7277	1.38903
NM_032186	ZNF644	0.691858	1.37029	1.92517	2.94085	4.53578	1.73204	1.38888
NM_032885	ATG4D	2.35065	2.69786	1.39134	1.31592	5.07447	1.93894	1.38799
NM_033018	CDK16	4.38346	4.65227	3.54265	4.11268	10.9193	4.17277	1.3878
NM_005178	BCL3	31.6361	91.7043	58.415	39.2946	144.609	55.2625	1.38778
NM_178454	DRAM2	6.51193	11.0827	12.0172	9.98083	25.8697	9.89817	1.38603
NM_001145416	TMEM205	12.4155	11.6476	9.60294	13.6029	30.875	11.8172	1.38555
NM_138463	TLCD1	1.73302	2.13679	1.18744	1.56305	4.32385	1.65508	1.38542
NM_001098501	KIAA1217	1.24032	1.92089	1.18125	0.766943	3.33478	1.27735	1.38444
NM_203331	CD59	18.4115	14.222	18.723	32.0503	54.4093	20.8517	1.38369
NM_001277990	CXCL12	0.703292	0.839685	1.17336	0.0320681	1.79042	0.687101	1.3817
NM_002026	FN1	133.069	74.681	121.462	72.7719	261.802	100.496	1.38134
NM_014858	TMCC2	1.18834	1.06269	0.960165	1.10839	2.81141	1.0799	1.3804
NM_012237	SIRT2	1.08846	0.224252	0.719614	0.566741	1.69151	0.649767	1.38032
NM_001130913	ZNF720	1.42594	0.863018	0.58364	1.00449	2.51842	0.969272	1.37755
NM_001242501	MIF4GD	1.1425	0.528925	1.17246	0.613681	2.24575	0.864392	1.37744
NM_033250	PML	2.8364	9.44572	7.19966	5.42391	16.1696	6.22642	1.37681
NM_000713	BLVRB	3.2589	10.6688	13.576	12.3314	25.8595	9.95878	1.37665
NM_006762	LAPTM5	6.61744	7.45523	7.92766	6.03002	18.1902	7.00759	1.37617
NM_001093767	FAM195B	4.37552	4.61478	8.33261	5.6824	14.914	5.75133	1.3747
NM_001035534	FAM129B	32.8411	33.1812	33.9498	34.1895	86.8465	33.5404	1.37257
NM_001628	AKR1B1	13.2038	11.143	9.02495	5.35644	25.0607	9.68205	1.37204
NM_001242846	RNF146	1.26287	0.647132	0.830764	1.21729	2.55878	0.989514	1.37066
NM_005514	HLA-B	26.7841	146.083	179.818	102.03	293.956	113.679	1.37064
NM_198850	PHLDB3	0.357327	1.02289	0.998193	0.612069	1.92894	0.74762	1.36743
NM_002664	PLEK	0.33638	0.363408	0.394542	0.518835	1.03586	0.403291	1.36094
NM_001277200	CNIH4	6.06476	3.25963	4.49657	3.49901	11.115	4.32999	1.36007
NM_000581	GPX1	34.8314	26.6725	41.7116	34.487	88.2097	34.4256	1.35745
NM_021991	JUP	3.04334	2.95081	2.83874	1.72928	6.76273	2.64054	1.35677
NM_134446	CD99L2	1.31968	1.65077	1.00406	0.350085	2.7681	1.08115	1.35633
NM_148902	TNFRSF18	0.337666	1.91049	1.60919	1.86817	3.65747	1.43138	1.35344
NM_014725	STARD8	0.000111447	0.838065	1.14032	0.951224	1.87147	0.73243	1.35341
NM_032192	PPP1R1B	1.91589	3.08562	4.17411	4.39383	8.66197	3.39236	1.3524
NM_001168355	OSMR	6.44381	45.6547	36.2851	46.0697	85.8225	33.6133	1.35232
NM_182984	TRMT2A	1.58651	1.42453	1.66152	0.000748155	2.98186	1.16833	1.35177
NM_006617	NES	3.77726	3.56091	4.41299	1.26378	8.30389	3.25373	1.35169
NM_015253	WSCD1	0.674197	0.32473	0.491483	0.253963	1.11075	0.436093	1.34883
NM_080743	SRSF12	2.02449	3.81016	2.84519	2.44577	7.05944	2.7814	1.34374
NM_001271168	PCED1A	2.25702	1.183	2.13298	0.780626	4.02978	1.58841	1.34312
NM_133367	PAQR8	2.28838	2.01316	0.91139	1.10067	3.99836	1.5784	1.34095
NM_145918	CTSL	48.4124	26.7543	36.4234	55.144	105.538	41.6835	1.34021
NM_015974	CRYL1	2.91643	4.38683	8.12954	4.46555	12.571	4.97459	1.33745
NM_001217	CA11	0.602226	1.62325	1.61116	1.48249	3.35794	1.32978	1.33639
NM_001039613	IAH1	6.47467	7.65274	13.2311	9.1583	23.0496	9.1292	1.33618
NM_001642	APLP2	5.43675	6.62606	8.57504	6.06431	16.8519	6.67554	1.33595
NM_012134	LMOD1	0.227582	0.583776	0.532827	0.491143	1.15714	0.458832	1.33453
NM_018370	DRAM1	3.64991	2.89653	1.47521	2.05873	6.35005	2.5201	1.33329
NM_144586	LYPD1	1.42621	1.39101	1.23929	0.549762	2.89908	1.15157	1.332
NM_001271776	RALGDS	3.78056	18.9171	16.2209	14.3148	33.502	13.3083	1.33192
NM_021126	MPST	8.42381	11.769	17.3973	14.019	32.3847	12.9023	1.32769
NM_001040182	CLDND1	3.10878	2.94155	1.66214	3.59989	7.09273	2.82809	1.32651
NM_021205	RHOU	3.70235	7.39703	5.55206	2.16515	11.7881	4.70415	1.32533
NM_032261	SPATC1L	3.22169	2.32717	4.77176	1.4011	7.33744	2.93043	1.32416
NM_175709	CBX7	1.42377	2.27115	1.52481	3.27632	5.30905	2.12401	1.32166
NM_153013	NADK2	2.98242	3.02262	0.00258665	2.32687	5.20649	2.08362	1.32122
NM_001278206	SLC43A3	2.48379	2.1742	2.01346	1.97761	5.39152	2.16227	1.31815
NM_002518	NPAS2	7.88494	8.9576	6.24687	10.6704	21.0285	8.43995	1.31704
NM_000628	IL10RB	6.74266	8.16077	7.18717	6.53385	17.795	7.15611	1.31422
NM_001718	BMP6	33.8006	128.271	86.6303	158.51	253.038	101.803	1.31357
NM_138787	C11orf74	0.841739	1.30672	0.402098	1.18151	2.31831	0.933017	1.3131
NM_001042517	DIAPH3	1.30088	0.624986	1.13529	0.408867	2.15543	0.867506	1.31303
NM_001178087	SERF1B	11.3395	5.22535	10.6	8.82424	22.3544	8.99727	1.313
NM_001122842	NCOA7	0.729635	0.569121	0.497955	0.00293186	1.11703	0.449911	1.31196
NM_001100818	PID1	5.37581	6.04651	4.14173	3.58974	11.8694	4.78845	1.30962
NM_001135662	RAB7L1	1.17943	0.766203	0.0857478	1.13462	1.96138	0.7915	1.30921
NM_006443	DNPH1	4.04742	3.13472	6.2281	3.68347	10.5867	4.27343	1.30879
NM_001270531	WTAP	16.9252	46.457	42.089	20.2892	77.8218	31.4401	1.30757
NM_007074	CORO1A	1.25787	1.04398	1.09606	0.777914	2.58039	1.04396	1.30553
NM_001024957	BRMS1	0.718447	0.655487	6.12044e-05	0.794461	1.33641	0.542114	1.30169
NM_002791	PSMA6	16.5532	11.7546	10.4192	12.8018	31.7396	12.8822	1.3009
NM_002690	POLB	2.30953	3.75215	4.30663	3.69931	8.66009	3.51691	1.30008
NM_001083913	WBP1L	9.14577	11.1786	8.00152	6.7106	21.563	8.75912	1.2997
NM_052862	RCSD1	4.41604	2.92959	2.03634	2.57981	7.35965	2.99044	1.29928
NM_018465	PLGRKT	4.55562	2.45616	3.37733	3.35548	8.44383	3.43615	1.29711
NM_001201547	SLC16A4	0.358135	0.863752	0.568063	0.576648	1.45382	0.591649	1.29703
NM_001166286	RGMA	9.75253	3.66593	5.01603	5.68732	14.8169	6.03045	1.29691
NM_014994	MAPKBP1	3.17634	7.11495	4.05264	4.78994	11.7484	4.78347	1.29634
NM_145793	GFRA1	1.85648	1.08444	1.41614	0.416457	2.93064	1.19338	1.29616
NM_002856	PVRL2	11.1128	26.91	33.8274	20.3131	56.5759	23.0408	1.296
NM_005335	HCLS1	0.307977	0.65712	0.523556	0.324568	1.11227	0.453305	1.29495
NM_012478	WBP2	34.192	70.5711	44.1425	75.7351	137.781	56.1602	1.29476
NM_001032	RPS29	142.083	317.938	524.227	325.024	802.074	327.318	1.29304
NM_139207	NAP1L1	5.97856	48.585	56.0534	48.3269	97.3622	39.736	1.29292
NM_005545	ISLR	13.8876	11.0164	18.3211	12.8326	34.3084	14.0144	1.29165
NM_004723	ARHGEF2	3.01269	3.73657	2.92509	4.22362	8.50537	3.47449	1.29157
NM_032789	PARP10	0.897366	0.409809	0.425694	0.582209	1.41237	0.578769	1.28706
NM_022650	RASA1	0.202975	1.83212	1.20272	1.40507	2.83214	1.16072	1.28687
NM_000993	RPL31	168.018	434.402	705.402	467.505	1082.08	443.832	1.28572
NM_139351	BIN1	1.06769	2.39548	3.1643	2.78638	5.73326	2.35346	1.28457
NM_001145658	RAP1GAP	6.96649	18.1222	13.0762	15.1054	32.4415	13.3176	1.28451
NM_199186	BPGM	0.787253	1.18769	0.945867	1.62984	2.77001	1.13766	1.28382
NM_001083591	CELF2	0.762483	1.03848	0.998221	0.324113	1.90085	0.780824	1.28357
NM_006497	HIC1	1.77936	6.34257	5.44057	2.47663	9.75254	4.00978	1.28225
NM_005930	CTAGE5	1.40806	0.180407	0.724237	1.52157	2.32925	0.958569	1.28091
NM_001242845	RNF146	0.935096	0.870092	0.268766	0.282885	1.43168	0.58921	1.28086
NM_001272095	STX4	1.55692	4.29594	3.84849	2.45769	7.38542	3.03976	1.28072
NM_018845	SLC50A1	9.84397	11.3614	8.52807	13.4033	26.1973	10.7842	1.2805
NM_001206985	METTL23	1.80507	2.73293	2.52465	2.54256	5.81173	2.4013	1.27515
NM_001206747	CAV2	17.8652	13.1557	12.8371	21.6268	39.5716	16.3712	1.27331
NM_001130967	ZNF385A	25.8293	28.1946	21.5198	43.4222	71.8773	29.7415	1.27306
NM_001202559	CHURC1-FNTB	1.97838	1.76934	1.99677	0.565678	3.81047	1.57754	1.27229
NM_017744	ST7L	0.382959	0.770113	0.364852	0.852133	1.43117	0.592514	1.27227
NM_001017372	SLC27A6	0.658735	0.72408	0.491406	0.512317	1.44081	0.596634	1.27196
NM_016476	ANAPC11	0.947705	1.04907	1.08867	8.41037e-06	1.86245	0.771363	1.27172
NM_006747	SIPA1	4.23817	4.02274	4.59408	3.29938	9.74342	4.03859	1.27058
NM_001128922	LRRC32	1.77337	3.09574	4.522	2.73757	7.3082	3.03217	1.26917
NM_001076680	LYRM9	0.765397	0.840878	1.6509	1.54304	2.89175	1.20005	1.26884
NM_001145144	SLC1A5	5.25902	3.16389	3.11297	5.08736	9.98839	4.15581	1.26512
NM_001136199	GRAMD1A	9.36917	22.7067	25.2324	15.9687	44.008	18.3192	1.26441
NM_000017	ACADS	2.28803	2.63022	2.09603	2.31063	5.59949	2.33123	1.26421
NM_031206	LAS1L	1.65587	1.41734	0.967237	1.41806	3.27689	1.36463	1.26382
NM_001207025	POU2F2	0.604563	0.465494	0.350381	0.376256	1.07772	0.449174	1.26264
NM_003243	TGFBR3	1.7984	5.23495	5.40813	2.64126	9.04678	3.77069	1.26258
NM_014596	ZNRD1	7.13756	5.21312	6.6049	1.92956	12.5152	5.22128	1.2612
NM_001102595	DTX2	0.433261	0.319378	0.54888	0.735734	1.21971	0.509313	1.25991
NM_001256692	MELK	1.03955	0.823645	0.402485	0.400378	1.59284	0.666514	1.25689
NM_004431	EPHA2	12.8484	26.7777	16.4387	27.0044	49.5323	20.7673	1.25406
NM_032454	STK19	0.513507	0.963323	0.580252	1.34744	2.02349	0.851131	1.24939
NM_080650	DPH6	1.13563	0.493982	0.962693	1.06096	2.17074	0.913316	1.249
NM_003966	SEMA5A	0.971462	0.58644	1.08015	0.281089	1.73329	0.729785	1.24797
NM_001130984	DYSF	1.47532	2.35282	0.356929	1.99995	3.67077	1.54625	1.2473
NM_001013615	LURAP1	2.29543	1.53793	2.37972	1.54959	4.59952	1.94067	1.24493
NM_001166358	SHMT2	8.15121	10.2824	8.53954	9.37591	21.5368	9.08727	1.24489
NM_001272096	STX4	1.20108	1.59147	1.32305	1.24492	3.17562	1.34013	1.24467
NM_032646	TTYH2	2.17347	4.49827	4.82666	3.16527	8.68672	3.66592	1.24464
NM_013327	PARVB	6.1273	9.40511	11.6562	5.52832	19.3403	8.17923	1.24157
NM_003940	USP13	5.23875	3.86439	2.67385	3.20993	8.84183	3.74673	1.23871
NM_001006612	WBP5	1.43687	1.25967	1.21233	1.65887	3.28285	1.39194	1.23786
NM_000281	PCBD1	2.15101	3.07185	5.7098	4.16714	8.8995	3.77495	1.23727
NM_152928	CPNE1	0.716304	1.03805	0.291197	0.821573	1.68738	0.716781	1.23518
NM_001267559	PDCD6	1.97678	0.645912	1.18207	1.77644	3.28309	1.3953	1.23448
NM_004688	NMI	4.16782	2.74466	2.41326	3.53998	7.56319	3.21643	1.23353
NM_182757	RNF144B	7.46034	19.3281	7.69781	17.6443	30.6445	13.0326	1.2335
NM_001271187	RAP2C	0.829807	2.67838	2.91646	2.25783	5.0945	2.17062	1.23083
NM_001128431	SLC39A14	284.026	562.988	346.62	638.113	1074.38	457.937	1.23028
NM_133376	ITGB1	0.827948	0.597513	0.308921	0.539736	1.33383	0.568529	1.23027
NM_005516	HLA-E	33.0181	107.94	130.154	77.7026	204.476	87.2037	1.22947
NM_001039711	DEDD	0.383314	2.5084	2.14683	1.5248	3.84724	1.64084	1.22939
NM_001145664	RFX8	0.701948	2.27181	1.35874	2.37722	3.93021	1.67743	1.22835
NM_001077447	PPCS	2.03111	1.50241	2.66053	3.11348	5.45121	2.32688	1.22818
NM_001260494	RDX	0.427799	0.667252	0.548831	0.485545	1.24664	0.532357	1.22758
NM_052818	N4BP2L1	0.89357	1.35117	1.20947	1.4677	2.87784	1.23048	1.22577
NM_018431	DOK5	7.07838	11.6252	16.1824	9.20364	25.7384	11.0224	1.22348
NM_000021	PSEN1	3.31328	7.85886	5.93736	4.5961	12.6366	5.4264	1.21954
NM_018964	SLC37A1	0.682776	0.663658	0.463742	0.347908	1.25576	0.539521	1.21881
NM_000024	ADRB2	4.15682	23.7713	17.6537	23.68	40.2808	17.3155	1.21803
NM_000449	RFX5	1.22594	0.911676	0.690896	0.865005	2.14759	0.923379	1.21772
NM_017791	FLVCR2	1.12172	1.18041	0.498146	0.649797	2.00105	0.862518	1.21413
NM_001743	CALM2	191.362	253.66	331.263	364.306	660.639	285.148	1.21215
NM_001242547	ANAPC16	1.99532	3.79283	3.24702	3.87994	7.47909	3.22878	1.21187
NM_001145773	GPR56	2.42214	3.28848	1.63365	3.81888	6.45062	2.79079	1.20877
NM_004233	CD83	9.43389	27.0927	14.391	21.7172	41.8693	18.1587	1.20523
NM_015069	ZNF423	7.71945	6.29057	5.29358	4.18317	13.527	5.87169	1.20399
NM_005600	NIT1	3.7593	2.18399	2.28964	3.07491	6.5118	2.82696	1.2038
NM_080422	PTPN2	8.16201	9.27257	8.50451	7.2984	19.0992	8.30937	1.2007
NM_174893	C17orf49	20.3186	18.5213	24.4065	22.4878	49.2146	21.4336	1.19922
NM_000574	CD55	9.70564	31.6879	38.6033	21.5655	58.2414	25.3906	1.19775
NM_012212	PTGR1	2.53985	2.97355	4.0706	3.20203	7.32984	3.19651	1.19729
NM_002475	MYL6B	15.7644	16.4916	25.5842	11.9269	39.9549	17.4418	1.19583
NM_001257971	CTSL	25.6956	9.95591	12.1643	22.5516	40.2538	17.5919	1.19422
NM_005888	SLC25A3	2.1552	6.45171	6.17016	3.03269	10.1628	4.45244	1.19063
NM_001127582	ING4	1.29607	1.08003	0.365743	1.14568	2.21788	0.971881	1.19033
NM_145005	C9orf72	0.538675	1.85716	2.12173	1.6517	3.50675	1.54232	1.18504
NM_005174	ATP5C1	25.1601	27.9204	41.6683	20.9528	65.701	28.9254	1.18358
NM_001137550	LRRFIP1	0.675393	1.12318	1.06426	1.03312	2.21024	0.973988	1.18223
NM_001098620	PCBP2	9.39424	8.08158	9.80803	12.6991	22.6493	9.99574	1.18008
NM_001165893	NPAS3	0.545448	0.453905	0.670435	0.530452	1.24558	0.55006	1.17916
NM_001162499	CAND2	1.34722	0.724774	1.04459	0.860124	2.25117	0.994177	1.1791
NM_147189	FAM110B	5.77896	17.2099	12.9383	10.3524	26.1538	11.5699	1.17665
NM_021800	DNAJC12	0.492813	0.649876	0.710595	0.128694	1.1193	0.495495	1.17566
NM_003009	SEPW1	50.5992	56.5209	76.9909	56.4551	135.633	60.1415	1.17327
NM_001007237	IGSF3	2.11778	3.41742	3.368	4.36167	7.45851	3.31622	1.16935
NM_002249	KCNN3	0.615121	1.65349	0.973868	1.30708	2.55714	1.13739	1.1688
NM_001271783	FAR2	1.14811	0.648143	0.899586	0.521289	1.80616	0.804282	1.16715
NM_001195045	YAP1	0.853138	0.733703	0.356181	0.723066	1.49634	0.666522	1.16671
NM_014508	APOBEC3C	0.704593	0.423273	0.410258	0.467635	1.12413	0.50144	1.16466
NM_145897	PFDN5	3.27118	5.55127	8.05524	5.37052	12.4641	5.56205	1.16409
NM_020898	CALCOCO1	12.0258	15.1402	8.96467	14.0077	28.0714	12.5346	1.16319
NM_001003702	ARHGEF35	3.3879	3.07455	2.42817	4.04709	7.24351	3.23443	1.16318
NM_001009184	GRINA	48.3669	47.3258	45.1804	45.1766	104.153	46.5124	1.16302
NM_001198805	MSANTD3	9.4597	7.90421	5.52142	7.0274	16.7275	7.47818	1.16146
NM_002199	IRF2	9.63277	9.88824	8.75448	6.56579	19.4797	8.71032	1.16117
NM_001256277	RAB34	10.5601	9.73435	11.6098	6.68465	21.5649	9.64722	1.1605
NM_015134	MPRIP	0.741126	0.681332	0.964022	0.898114	1.83444	0.821149	1.15962
NM_022152	TMBIM1	35.0064	122.543	106.392	96.7073	201.302	90.1622	1.15877
NM_172170	CAMK2G	0.671777	0.326556	0.850463	1.00091	1.58725	0.712426	1.15572
NM_015373	CBY1	6.00031	3.20211	3.88164	5.08077	10.1159	4.54121	1.15548
NM_152406	AFAP1L1	1.8111	3.64621	2.95795	2.4977	6.07164	2.72824	1.15412
NM_020152	MAP3K7CL	3.71586	2.57826	2.93402	2.66522	6.61171	2.97334	1.15294
NM_006103	WFDC2	14.2243	34.2171	43.1543	32.2239	68.7671	30.9549	1.15155
NM_153682	PIGP	4.83209	3.8804	3.84822	2.78774	8.52381	3.83711	1.15148
NM_201439	PPHLN1	0.847425	0.900707	1.2506	1.37544	2.42368	1.09354	1.14819
NM_001167924	CMSS1	6.12484	3.51645	3.03898	4.87472	9.71892	4.38875	1.14699
NM_032411	C2orf40	156.989	151.441	189.564	150.169	358.284	162.041	1.14475
NM_033629	TREX1	0.88546	1.22676	2.08532	1.65394	3.23439	1.46287	1.14469
NM_001542	IGSF3	0.905271	0.552028	1.08089	0.772379	1.8296	0.827642	1.14445
NM_153247	SLC29A4	0.587594	0.719348	0.827011	0.174415	1.27102	0.577092	1.13911
NM_005004	NDUFB8	63.651	89.5652	83.8043	79.3487	173.971	79.0923	1.13724
NM_004545	NDUFB1	27.862	22.8685	37.891	24.0404	61.9127	28.1655	1.13631
NM_001135690	PENK	57.1068	60.9646	97.4809	76.4008	160.175	72.9883	1.13391
NM_003732	EIF4EBP3	2.90555	3.11804	3.44739	4.71997	7.78536	3.54774	1.13386
NM_001033564	FAM229B	0.604887	0.86592	1.33439	0.94518	2.05521	0.937594	1.13225
NM_001099411	GPRASP1	1.02155	2.60835	2.48409	2.13843	4.52141	2.06311	1.13196
NM_001198957	DCAF6	0.49261	1.24801	1.06816	1.01104	2.09156	0.954955	1.13107
NM_031925	TMEM120A	6.14864	6.84722	9.70133	5.27283	15.3133	6.9925	1.1309
NM_021135	RPS6KA2	1.12973	1.5721	1.5658	0.721577	2.72648	1.2473	1.12823
NM_018022	TMEM51	8.88132	10.6631	5.25922	11.0174	19.5629	8.95526	1.12731
NM_015391	ANAPC13	9.72959	7.95223	6.61725	7.54754	17.3911	7.96165	1.12721
NM_006680	ME3	0.786358	0.652307	0.861937	0.189949	1.35941	0.622638	1.12652
NM_145201	NAPRT1	4.44011	1.31641	4.86547	3.82258	7.87589	3.61114	1.12499
NM_018224	COA1	9.62178	6.67307	7.78422	6.63157	16.7406	7.67766	1.12461
NM_001206559	POLR1D	0.733184	1.30466	1.50796	1.58461	2.79313	1.2826	1.12281
NM_000712	BLVRA	16.1984	9.33461	10.3895	9.29334	24.5496	11.304	1.11887
NM_001156	ANXA7	32.1759	24.1234	19.5878	26.8588	55.7579	25.6865	1.11817
NM_032866	CGNL1	1.07356	2.4958	2.60252	1.17325	3.98508	1.83628	1.11782
NM_130781	RAB24	1.06014	1.8762	2.4802	1.68576	3.85089	1.77558	1.11691
NM_022121	PERP	5.30702	11.8158	8.10611	13.8903	21.1813	9.77981	1.11491
NM_002032	FTH1	309.602	391.06	293.189	388.358	748.042	345.552	1.11422
NM_001242884	ZBTB17	0.298879	0.781697	0.630945	0.903288	1.41503	0.653702	1.11413
NM_152653	UBE2E2	7.37299	13.7934	16.5622	10.0199	25.8308	11.9371	1.11364
NM_203453	PPAPDC2	3.07174	2.40973	1.4431	3.70916	5.74784	2.65843	1.11244
NM_024060	AHNAK	0.859464	2.6258	3.22386	3.03199	5.26145	2.43528	1.11137
NM_030630	HID1	0.420996	0.677353	0.731566	0.285404	1.13923	0.52883	1.10718
NM_019096	GTPBP2	12.3199	16.4211	11.2807	11.3406	27.6397	12.8406	1.10603
NM_000041	APOE	19.7519	18.0742	32.1047	26.1145	51.6836	24.0113	1.10599
NM_001912	CTSL	46.1966	23.8131	32.5989	39.3974	76.3804	35.5015	1.10532
NM_020836	BEGAIN	3.31998	3.84394	5.13365	2.81365	8.11765	3.7778	1.10351
NM_001018008	TPM1	2.85989	2.92847	2.65409	2.73515	6.00232	2.7944	1.10298
NM_001256620	R3HCC1L	0.762588	0.378901	0.37039	0.761817	1.22066	0.568424	1.10262
NM_005668	ST8SIA4	1.39799	1.57718	1.61008	1.63713	3.33373	1.5556	1.09967
NM_001256891	SRI	6.33894	13.2993	14.4417	10.2959	23.7556	11.094	1.09849
NM_021994	ZNF277	2.3075	4.38513	5.16546	3.28984	8.10868	3.78698	1.09842
NM_032901	COX14	11.0532	8.67807	11.7954	9.12899	21.7553	10.1639	1.09791
NM_152380	TBX15	9.59042	13.4546	10.2701	13.2061	24.8836	11.6303	1.09731
NM_032305	POLR3GL	3.48928	2.15177	4.01398	2.46386	6.47907	3.02972	1.0966
NM_001145044	SLCO3A1	2.07673	4.18989	4.52255	2.13911	6.90937	3.23207	1.0961
NM_024296	CCDC28B	4.0135	3.51095	6.12522	4.16706	9.51372	4.45418	1.09485
NM_172027	ABTB1	8.76385	15.9756	9.15559	13.7919	25.4527	11.9217	1.09422
NM_014067	MACROD1	3.9959	4.47664	7.78892	6.07742	11.915	5.58472	1.09322
NM_007262	PARK7	39.7662	55.3383	70.7015	73.0455	127.063	59.7129	1.08943
NM_007170	TESK2	3.66013	8.45186	6.61725	7.32651	13.8342	6.51394	1.08664
NM_015726	DCAF8	4.15959	2.91042	2.11996	2.88572	6.41077	3.01892	1.08646
NM_152911	PAOX	1.06464	0.8149	0.697355	0.543629	1.65546	0.780131	1.08544
NM_001203248	EZH2	1.08885	0.619335	1.10617	0.793372	1.91139	0.901932	1.08353
NM_001102564	IFT43	7.25514	4.10448	6.2701	6.81742	12.9433	6.11178	1.08254
NM_001862	COX5B	63.0777	57.2215	66.3152	60.6544	130.591	61.8172	1.07898
NM_002101	GYPC	23.1402	32.9228	33.2418	28.0284	61.859	29.3333	1.07644
NM_175859	CTPS2	1.11783	0.553106	0.896046	0.809814	1.77628	0.844199	1.0732
NM_001863	COX6B1	60.4786	53.8909	72.0739	51.6652	124.921	59.5271	1.0694
NM_012082	ZFPM2	2.75815	2.17067	2.35825	2.94907	5.36149	2.55903	1.06703
NM_198536	TMEM205	2.38918	4.04385	5.23733	4.78986	8.60477	4.11505	1.06422
NM_020904	PLEKHA4	12.4995	9.53648	9.29405	6.62356	19.8296	9.4884	1.06342
NM_001256828	SMG6	2.58619	3.40523	2.60778	2.85233	5.98172	2.86288	1.06309
NM_030802	FAM117A	2.48103	3.26884	2.85742	2.57075	5.83081	2.79451	1.0611
NM_002027	FNTA	11.2745	14.1766	13.2211	13.2556	27.0659	12.982	1.05997
NM_006859	LIAS	1.30339	1.06238	1.33703	0.992242	2.44266	1.17376	1.05732
NM_201647	STAMBP	1.43478	1.21004	1.09432	1.25355	2.59673	1.24817	1.05688
NM_001114403	UPK3BL	5.20448	8.80247	5.77549	8.39732	14.6557	7.04494	1.0568
NM_020709	PNMAL2	1.4402	0.7396	1.26674	1.26198	2.4473	1.17713	1.05592
NM_006332	IFI30	3.34062	1.92646	2.52177	1.99057	5.07758	2.44486	1.05439
NM_001243925	MAPKAPK3	0.930394	1.16557	1.31374	0.984022	2.27654	1.09843	1.0514
NM_005435	ARHGEF5	3.42625	5.95913	3.70672	6.7598	10.2836	4.96298	1.05107
NM_031937	TBC1D10A	8.14075	18.7916	18.7565	11.3517	29.4768	14.2601	1.04759
NM_033504	TMEM54	3.94652	5.6416	6.88275	6.11793	11.6595	5.6472	1.0459
NM_001487	BLOC1S1	13.4687	7.08521	14.8388	12.0628	24.4443	11.8639	1.04292
NM_001102594	DTX2	1.88902	1.48241	0.824443	1.66223	3.01644	1.46453	1.04241
NM_025217	ULBP2	5.01973	8.29509	7.00202	9.51826	15.361	7.45877	1.04226
NM_017884	PINX1	6.34635	3.85383	4.91016	5.81572	10.7677	5.23151	1.04141
NM_001164460	STEAP1B	2.82323	2.32465	1.91703	1.22269	4.25824	2.0719	1.0393
NM_001127453	DFNA5	0.687632	0.580531	0.885657	0.486969	1.35608	0.660197	1.03847
NM_001130082	PLXNB1	5.64624	5.5083	3.37368	4.63385	9.83804	4.79052	1.03819
NM_022154	SLC39A8	0.53384	0.748382	0.584671	0.670159	1.30243	0.634263	1.03805
NM_022165	LIN7B	2.76387	1.74936	3.02946	1.40725	4.59428	2.23748	1.03796
NM_032687	CYHR1	2.54965	2.38004	2.35588	2.41529	4.97695	2.42522	1.03715
NM_001135732	TOM1	1.95853	1.23031	0.747569	1.98166	3.03154	1.47952	1.03492
NM_006973	ZNF32	6.8989	3.15463	5.74967	4.86609	10.5716	5.16732	1.0327
NM_001099409	EHBP1L1	11.9308	16.341	11.8689	11.8101	26.5431	12.9877	1.03119
NM_032324	NTPCR	5.24074	2.96319	5.40397	3.92044	8.94932	4.38209	1.03016
NM_020251	ARRB1	0.739871	0.581773	0.726658	0.74476	1.42548	0.698265	1.0296
NM_138396	MARCH9	1.56336	2.52225	2.64861	2.47526	4.6925	2.30237	1.02724
NM_198426	CHMP2A	4.44086	4.5196	1.8408	4.70615	7.89594	3.87685	1.02623
NM_152793	MTURN	6.69999	7.52387	7.05593	9.04461	15.4048	7.5811	1.0229
NM_002197	ACO1	16.7359	19.9854	12.4837	16.2359	33.1737	16.3602	1.01985
NM_017909	RMND1	2.65605	2.41701	2.53226	2.2969	5.01266	2.47555	1.01782
NM_002520	NPM1	34.3752	59.819	72.727	63.9166	116.673	57.7095	1.01559
NM_016815	GYPC	2.67257	4.563	4.37949	1.9615	6.86148	3.39414	1.01547
NM_145267	C6orf57	3.03035	2.0734	2.64378	2.27418	5.06051	2.50543	1.01423
NM_014673	EMC2	12.0796	14.3739	11.7849	13.1268	25.8933	12.8413	1.01179
NM_006636	MTHFD2	58.1448	111.869	83.5837	121.666	189.164	93.8159	1.01173
NM_001075098	MOCS1	1.20058	0.795173	0.912303	1.38967	2.16336	1.07443	1.0097
NM_198507	FAM174A	5.16707	6.65728	7.26586	4.74572	11.9943	5.95898	1.00921
NM_001199165	CEP112	1.17831	1.56627	2.07322	1.85632	3.35422	1.66853	1.0074
NM_001024593	MSS51	0.773294	0.643188	0.438715	0.502985	1.18369	0.589546	1.00562
NM_016410	CHMP5	15.8448	13.3052	13.2815	13.6562	28.1068	14.0219	1.00323
NM_001276275	MAZ	16.2473	11.8186	8.83387	14.2052	25.5628	12.7762	1.00058

## Sheet: Transcripts with DLX5 motif
DLX5 motif
RefSeq transcript ID	Promoter region
NM_000296	chr16_2184899_2186899
NM_001001485	chr3_130611858_130613858
NM_001002811	chr1_144931365_144933365
NM_001005291	chr17_17739325_17741325
NM_001005741	chr1_155213653_155215653
NM_001008495	chr8_91657133_91659133
NM_001008727	chr19_9694209_9696209
NM_001018068	chr1_67895123_67897123
NM_001018136	chr17_49229896_49231896
NM_001031701	chr12_104233975_104235975
NM_001033050	chr12_107379944_107381944
NM_001037334	chr18_157482_159482
NM_001042573	chr17_77070018_77072018
NM_001042576	chr20_17661928_17663928
NM_001042610	chr16_90084937_90086937
NM_001048201	chr19_4908509_4910509
NM_001077440	chr6_136609989_136611989
NM_001080472	chr20_42938889_42940889
NM_001098576	chr12_50134591_50136591
NM_001099678	chr3_120067186_120069186
NM_001102668	chr15_78831746_78833746
NM_001113490	chrX_112065354_112067354
NM_001113738	chr17_44438163_44440163
NM_001114	chr16_50320822_50322822
NM_001114176	chr12_19591607_19593607
NM_001130145	chr11_101980191_101982191
NM_001130158	chr2_192109106_192111106
NM_001130963	chr12_57471574_57473574
NM_001134673	chr1_61546979_61548979
NM_001142289	chr16_4673824_4675824
NM_001142421	chrX_102942086_102944086
NM_001142478	chr5_111092399_111094399
NM_001142568	chr3_107240782_107242782
NM_001143688	chr15_66584919_66586919
NM_001143835	chr11_129764490_129766490
NM_001143937	chr11_14540991_14542991
NM_001144989	chr19_58399442_58401442
NM_001145277	chr1_16766166_16768166
NM_001145295	chr3_25823989_25825989
NM_001145365	chr17_47438476_47440476
NM_001145445	chr21_33103431_33105431
NM_001145811	chr11_16429430_16431430
NM_001146082	chr19_54692733_54694733
NM_001146152	chr7_91763059_91765059
NM_001146186	chr19_57335374_57337374
NM_001146285	chr10_114709008_114711008
NM_001165416	chr11_18414935_18416935
NM_001166271	chr13_24733854_24735854
NM_001166426	chrX_48455223_48457223
NM_001166621	chr17_7834317_7836317
NM_001167734	chr6_30881107_30883107
NM_001171747	chr3_111804181_111806181
NM_001172671	chr19_21202425_21204425
NM_001174108	chr1_203765650_203767650
NM_001177387	chr3_63883074_63885074
NM_001178030	chr11_64544938_64546938
NM_001184700	chr4_39528218_39530218
NM_001190791	chr19_9250055_9252055
NM_001193272	chr1_205090150_205092150
NM_001194998	chr15_49102343_49104343
NM_001195071	chr22_38667670_38669670
NM_001199383	chr5_158635563_158637563
NM_001204453	chr7_102986970_102988970
NM_001204527	chrX_153058629_153060629
NM_001207000	chr4_83350378_83352378
NM_001207033	chr16_30771932_30773932
NM_001240	chr12_49109781_49111781
NM_001254738	chr2_151343209_151345209
NM_001260475	chr21_44298693_44300693
NM_001267810	chr20_33871520_33873520
NM_001270492	chr5_65439045_65441045
NM_001270614	chr19_42723304_42725304
NM_001270691	chr20_4128425_4130425
NM_001270782	chr10_60143902_60145902
NM_001271097	chr8_144910556_144912556
NM_001271441	chr21_45758285_45760285
NM_001272004	chr10_32635146_32637146
NM_001276503	chr11_111956547_111958547
NM_001278624	chr4_47915574_47917574
NM_001280791	chr9_136242037_136244037
NM_001456	chrX_153602006_153604006
NM_001490	chr9_79073067_79075067
NM_001546	chr6_19836600_19838600
NM_001789	chr3_48228801_48230801
NM_001821	chr1_241798232_241800232
NM_001898	chr20_23730574_23732574
NM_001969	chr14_103799338_103801338
NM_002105	chr11_118965177_118967177
NM_002382	chr14_65568262_65570262
NM_002417	chr10_129923468_129925468
NM_002613	chr16_2586964_2588964
NM_003192	chr6_42712884_42714884
NM_003276	chr12_98908350_98910350
NM_003408	chr9_115818071_115820071
NM_003420	chr3_44689232_44691232
NM_003724	chr8_143750412_143752412
NM_004232	chr18_67955136_67957136
NM_004292	chr11_66103000_66105000
NM_004383	chr15_75073424_75075424
NM_004653	chrY_21905825_21907825
NM_004660	chrY_15015698_15017698
NM_004681	chrY_22736596_22738596
NM_004960	chr16_31190430_31192430
NM_005348	chr14_102552512_102554512
NM_005504	chr12_25101393_25103393
NM_005612	chr4_57773041_57775041
NM_005751	chr7_91569188_91571188
NM_005900	chr4_146401950_146403950
NM_006327	chr10_51622386_51624386
NM_006439	chr4_151502076_151504076
NM_006724	chr6_161411821_161413821
NM_006794	chr2_54086170_54088170
NM_006959	chr19_57921528_57923528
NM_007043	chr12_75904418_75906418
NM_007200	chr15_85922846_85924846
NM_007204	chr1_112297189_112299189
NM_012083	chr10_99093458_99095458
NM_012143	chr22_26907437_26909437
NM_013989	chr14_80676970_80678970
NM_014053	chr1_213030596_213032596
NM_014594	chr5_178486606_178488606
NM_014633	chr11_10771810_10773810
NM_014869	chr3_13007960_13009960
NM_014962	chr20_11897512_11899512
NM_014971	chr2_25263972_25265972
NM_015120	chr2_73611885_73613885
NM_015139	chr1_67519080_67521080
NM_015169	chr8_67340262_67342262
NM_015210	chr18_8716368_8718368
NM_015511	chr20_34823338_34825338
NM_015602	chr1_179850176_179852176
NM_015850	chr8_38325352_38327352
NM_016227	chr1_172500488_172502488
NM_017443	chr9_116172029_116174029
NM_017552	chr2_24148936_24150936
NM_017610	chr15_59278864_59280864
NM_017611	chr11_57194053_57196053
NM_017719	chr3_43327003_43329003
NM_017782	chr10_5725800_5727800
NM_017879	chr19_58089243_58091243
NM_018094	chrX_51485480_51487480
NM_018149	chr17_57286370_57288370
NM_018298	chr1_85513223_85515223
NM_018429	chr5_70750441_70752441
NM_018717	chr4_141074233_141076233
NM_018992	chr16_2731494_2733494
NM_019066	chr15_23891993_23893993
NM_019605	chr1_210405194_210407194
NM_020148	chr18_12656912_12658912
NM_020453	chr4_47486409_47488409
NM_021058	chr6_27099575_27101575
NM_021088	chr2_95830161_95832161
NM_021643	chr2_12855997_12857997
NM_021648	chr6_116574261_116576261
NM_021705	chr6_41039706_41041706
NM_021963	chrX_72433710_72435710
NM_022346	chr4_17811435_17813435
NM_022366	chr1_246728565_246730565
NM_022726	chr6_80656315_80658315
NM_022774	chr1_40973432_40975432
NM_024106	chr19_9648303_9650303
NM_024313	chr22_38081343_38083343
NM_024322	chr2_25015330_25017330
NM_024482	chr1_28994239_28996239
NM_024523	chr7_127224654_127226654
NM_024568	chr1_146713290_146715290
NM_024638	chr3_113774581_113776581
NM_024700	chr1_38018945_38020945
NM_024741	chr11_46721316_46723316
NM_024755	chr15_59224852_59226852
NM_024798	chr15_64442915_64444915
NM_024899	chr18_12701776_12703776
NM_024963	chr7_5552399_5554399
NM_025009	chr4_56813973_56815973
NM_025115	chr8_33369703_33371703
NM_030573	chr22_21355404_21357404
NM_030674	chr12_46662208_46664208
NM_030963	chr6_127586982_127588982
NM_032171	chr9_80849990_80851990
NM_032341	chr1_15942952_15944952
NM_032453	chr19_37861058_37863058
NM_032510	chr18_78004397_78006397
NM_032828	chr19_58360180_58362180
NM_032993	chr4_110735665_110737665
NM_033211	chr5_102593441_102595441
NM_033222	chr9_15510003_15512003
NM_033251	chr16_89626118_89628118
NM_033319	chr1_173792777_173794777
NM_033486	chr1_1654775_1656775
NM_057164	chr2_238321850_238323850
NM_080626	chr12_125477193_125479193
NM_080652	chr3_185215845_185217845
NM_130436	chr21_38790206_38792206
NM_133174	chr5_139943189_139945189
NM_138270	chrX_77040755_77042755
NM_138395	chr2_198569027_198571027
NM_138422	chr19_1904370_1906370
NM_138792	chr15_52262998_52264998
NM_138821	chr5_102200526_102202526
NM_145714	chr16_28833368_28835368
NM_152478	chr19_56914693_56916693
NM_152557	chr7_149193898_149195898
NM_152735	chr6_33421355_33423355
NM_152758	chr8_64080111_64082111
NM_153045	chr9_117372705_117374705
NM_153717	chr4_5711923_5713923
NM_170692	chr1_178061863_178063863
NM_172115	chr4_114682083_114684083
NM_173632	chr19_58257163_58259163
NM_173822	chr2_201935392_201937392
NM_174931	chr2_37310593_37312593
NM_174942	chr12_100966488_100968488
NM_175866	chr1_162466594_162468594
NM_177966	chr3_57540980_57542980
NM_181696	chr1_45986610_45988610
NM_183380	chr6_56707463_56709463
NM_198076	chr1_244997638_244999638
NM_198175	chr17_49229919_49231919
NM_198267	chr7_120589816_120591816
NM_199320	chr4_129729778_129731778
NM_201269	chr1_91486812_91488812
NM_203390	chr8_94752224_94754224
NM_206873	chr11_67168376_67170376

## Sheet: Transcripts with DLX6 motif
DLX6 motif
RefSeq transcript ID	Promoter region
NM_000296	chr16_2184899_2186899
NM_000368	chr9_135819020_135821020
NM_001001485	chr3_130611858_130613858
NM_001002811	chr1_144931365_144933365
NM_001005291	chr17_17739325_17741325
NM_001008495	chr8_91657133_91659133
NM_001013437	chr18_12946982_12948982
NM_001013642	chr1_27319194_27321194
NM_001018068	chr1_67895123_67897123
NM_001018136	chr17_49229896_49231896
NM_001023561	chr19_57945692_57947692
NM_001023587	chr3_183734727_183736727
NM_001033050	chr12_107379944_107381944
NM_001037172	chr3_140949666_140951666
NM_001042466	chr10_73610082_73612082
NM_001042498	chrX_48768235_48770235
NM_001042573	chr17_77070018_77072018
NM_001042576	chr20_17661928_17663928
NM_001042610	chr16_90084937_90086937
NM_001048201	chr19_4908509_4910509
NM_001077195	chr1_23695357_23697357
NM_001077440	chr6_136609989_136611989
NM_001080472	chr20_42938889_42940889
NM_001081003	chr8_146077932_146079932
NM_001081461	chr17_74721881_74723881
NM_001085384	chr19_58219579_58221579
NM_001098272	chr5_43312614_43314614
NM_001099456	chr16_2068520_2070520
NM_001099678	chr3_120067186_120069186
NM_001099679	chr9_119448580_119450580
NM_001102668	chr15_78831746_78833746
NM_001105573	chr3_196294724_196296724
NM_001113490	chrX_112065354_112067354
NM_001114	chr16_50320822_50322822
NM_001114176	chr12_19591607_19593607
NM_001128160	chr3_33480870_33482870
NM_001128325	chr4_1165999_1167999
NM_001128852	chr7_100471700_100473700
NM_001130145	chr11_101980191_101982191
NM_001130158	chr2_192109106_192111106
NM_001130864	chr5_159545452_159547452
NM_001134776	chr11_66024090_66026090
NM_001142288	chr16_85832148_85834148
NM_001142289	chr16_4673824_4675824
NM_001142478	chr5_111092399_111094399
NM_001142560	chr1_156697262_156699262
NM_001142568	chr3_107240782_107242782
NM_001142573	chr7_128045024_128047024
NM_001143835	chr11_129764490_129766490
NM_001143937	chr11_14540991_14542991
NM_001144943	chr17_27044286_27046286
NM_001144989	chr19_58399442_58401442
NM_001145207	chr6_135375036_135377036
NM_001145277	chr1_16766166_16768166
NM_001145295	chr3_25823989_25825989
NM_001145365	chr17_47438476_47440476
NM_001145445	chr21_33103431_33105431
NM_001145797	chr16_28874077_28876077
NM_001146082	chr19_54692733_54694733
NM_001146152	chr7_91763059_91765059
NM_001146186	chr19_57335374_57337374
NM_001160305	chr16_58548382_58550382
NM_001165416	chr11_18414935_18416935
NM_001166271	chr13_24733854_24735854
NM_001166426	chrX_48455223_48457223
NM_001166621	chr17_7834317_7836317
NM_001167734	chr6_30881107_30883107
NM_001172671	chr19_21202425_21204425
NM_001172700	chr5_132165590_132167590
NM_001174101	chr5_176872795_176874795
NM_001174108	chr1_203765650_203767650
NM_001177387	chr3_63883074_63885074
NM_001178030	chr11_64544938_64546938
NM_001184700	chr4_39528218_39530218
NM_001190791	chr19_9250055_9252055
NM_001193304	chr2_96930751_96932751
NM_001193452	chr16_4742693_4744693
NM_001193646	chr19_50431399_50433399
NM_001194998	chr15_49102343_49104343
NM_001195071	chr22_38667670_38669670
NM_001199378	chr10_104004254_104006254
NM_001199383	chr5_158635563_158637563
NM_001199434	chr16_69372414_69374414
NM_001199972	chrX_100644877_100646877
NM_001204140	chr18_47807144_47809144
NM_001204453	chr7_102986970_102988970
NM_001204527	chrX_153058629_153060629
NM_001207000	chr4_83350378_83352378
NM_001207033	chr16_30771932_30773932
NM_001240	chr12_49109781_49111781
NM_001242491	chrX_52925321_52927321
NM_001242713	chr7_102003307_102005307
NM_001242767	chr6_151185814_151187814
NM_001242956	chr7_35839595_35841595
NM_001243089	chr12_2985321_2987321
NM_001243895	chr20_62495580_62497580
NM_001252148	chr14_69864384_69866384
NM_001257273	chr6_56953807_56955807
NM_001260475	chr21_44298693_44300693
NM_001265603	chr15_79164122_79166122
NM_001267810	chr20_33871520_33873520
NM_001270614	chr19_42723304_42725304
NM_001270629	chr13_48668277_48670277
NM_001270691	chr20_4128425_4130425
NM_001270696	chr10_32216804_32218804
NM_001270782	chr10_60143902_60145902
NM_001271097	chr8_144910556_144912556
NM_001271441	chr21_45758285_45760285
NM_001271749	chr19_47834403_47836403
NM_001272004	chr10_32635146_32637146
NM_001278055	chr13_23948682_23950682
NM_001278159	chr19_50378506_50380506
NM_001278231	chr9_104160135_104162135
NM_001278624	chr4_47915574_47917574
NM_001280791	chr9_136242037_136244037
NM_001281432	chr17_34841470_34843470
NM_001395	chrX_152906896_152908896
NM_001490	chr9_79073067_79075067
NM_001546	chr6_19836600_19838600
NM_001789	chr3_48228801_48230801
NM_001898	chr20_23730574_23732574
NM_001969	chr14_103799338_103801338
NM_002105	chr11_118965177_118967177
NM_002354	chr2_47595286_47597286
NM_002382	chr14_65568262_65570262
NM_002613	chr16_2586964_2588964
NM_002703	chr4_57300802_57302802
NM_003192	chr6_42712884_42714884
NM_003276	chr12_98908350_98910350
NM_003408	chr9_115818071_115820071
NM_003410	chrX_24166853_24168853
NM_003420	chr3_44689232_44691232
NM_003543	chr6_26284727_26286727
NM_003579	chr1_46712366_46714366
NM_003724	chr8_143750412_143752412
NM_003790	chr1_6525255_6527255
NM_004037	chr1_110162202_110164202
NM_004232	chr18_67955136_67957136
NM_004251	chrX_13706239_13708239
NM_004289	chr7_26190846_26192846
NM_004292	chr11_66103000_66105000
NM_004346	chr4_185569629_185571629
NM_004383	chr15_75073424_75075424
NM_004653	chrY_21905825_21907825
NM_004660	chrY_15015698_15017698
NM_004856	chr15_69705584_69707584
NM_004954	chr11_63605399_63607399
NM_004960	chr16_31190430_31192430
NM_005063	chr10_102105771_102107771
NM_005348	chr14_102552512_102554512
NM_005504	chr12_25101393_25103393
NM_005612	chr4_57773041_57775041
NM_005751	chr7_91569188_91571188
NM_005900	chr4_146401950_146403950
NM_005911	chr2_85765100_85767100
NM_006091	chr15_68870307_68872307
NM_006236	chr2_105470968_105472968
NM_006327	chr10_51622386_51624386
NM_006439	chr4_151502076_151504076
NM_006724	chr6_161411821_161413821
NM_006794	chr2_54086170_54088170
NM_006885	chr16_73081274_73083274
NM_006959	chr19_57921528_57923528
NM_006980	chr7_91509016_91511016
NM_007200	chr15_85922846_85924846
NM_007204	chr1_112297189_112299189
NM_012083	chr10_99093458_99095458
NM_012143	chr22_26907437_26909437
NM_012204	chr9_135544727_135546727
NM_012416	chr9_6014640_6016640
NM_013253	chr11_12029917_12031917
NM_013989	chr14_80676970_80678970
NM_014053	chr1_213030596_213032596
NM_014138	chrX_53023651_53025651
NM_014205	chr11_64884170_64886170
NM_014409	chr1_229760794_229762794
NM_014501	chr19_55918325_55920325
NM_014594	chr5_178486606_178488606
NM_014615	chr16_85645841_85647841
NM_014633	chr11_10771810_10773810
NM_014869	chr3_13007960_13009960
NM_014962	chr20_11897512_11899512
NM_014971	chr2_25263972_25265972
NM_015120	chr2_73611885_73613885
NM_015139	chr1_67519080_67521080
NM_015169	chr8_67340262_67342262
NM_015210	chr18_8716368_8718368
NM_015511	chr20_34823338_34825338
NM_015602	chr1_179850176_179852176
NM_015617	chr15_55880050_55882050
NM_015694	chr7_149157053_149159053
NM_015850	chr8_38325352_38327352
NM_015881	chr11_12029629_12031629
NM_015989	chr12_53573430_53575430
NM_016316	chr2_100105480_100107480
NM_017443	chr9_116172029_116174029
NM_017552	chr2_24148936_24150936
NM_017611	chr11_57194053_57196053
NM_017719	chr3_43327003_43329003
NM_017782	chr10_5725800_5727800
NM_017879	chr19_58089243_58091243
NM_018094	chrX_51485480_51487480
NM_018143	chr17_40020629_40022629
NM_018149	chr17_57286370_57288370
NM_018167	chr14_93798385_93800385
NM_018298	chr1_85513223_85515223
NM_018372	chr1_111505566_111507566
NM_018444	chr8_94928082_94930082
NM_018708	chr19_4790727_4792727
NM_018715	chr1_17765250_17767250
NM_018717	chr4_141074233_141076233
NM_018971	chr3_71802200_71804200
NM_018992	chr16_2731494_2733494
NM_019066	chr15_23891993_23893993
NM_019605	chr1_210405194_210407194
NM_019606	chr7_100026253_100028253
NM_019839	chr14_24778356_24780356
NM_020368	chr4_71553195_71555195
NM_020888	chr1_33206511_33208511
NM_020967	chr20_44717580_44719580
NM_021088	chr2_95830161_95832161
NM_021648	chr6_116574261_116576261
NM_021705	chr6_41039706_41041706
NM_021826	chr20_3139532_3141532
NM_021830	chr10_102746292_102748292
NM_021963	chrX_72433710_72435710
NM_022366	chr1_246728565_246730565
NM_022571	chr14_59931059_59933059
NM_022726	chr6_80656315_80658315
NM_022774	chr1_40973432_40975432
NM_022827	chr17_48623449_48625449
NM_024106	chr19_9648303_9650303
NM_024313	chr22_38081343_38083343
NM_024322	chr2_25015330_25017330
NM_024482	chr1_28994239_28996239
NM_024518	chr6_150389202_150391202
NM_024568	chr1_146713290_146715290
NM_024638	chr3_113774581_113776581
NM_024700	chr1_38018945_38020945
NM_024741	chr11_46721316_46723316
NM_024798	chr15_64442915_64444915
NM_024899	chr18_12701776_12703776
NM_024963	chr7_5552399_5554399
NM_025115	chr8_33369703_33371703
NM_025202	chr2_233497206_233499206
NM_030573	chr22_21355404_21357404
NM_030674	chr12_46662208_46664208
NM_030963	chr6_127586982_127588982
NM_032280	chr5_80596401_80598401
NM_032329	chr2_242640455_242642455
NM_032334	chr8_117777741_117779741
NM_032341	chr1_15942952_15944952
NM_032453	chr19_37861058_37863058
NM_032510	chr18_78004397_78006397
NM_032641	chr12_6981521_6983521
NM_032828	chr19_58360180_58362180
NM_032890	chr1_222987430_222989430
NM_032993	chr4_110735665_110737665
NM_033199	chr3_48600201_48602201
NM_033211	chr5_102593441_102595441
NM_033222	chr9_15510003_15512003
NM_033251	chr16_89626118_89628118
NM_033267	chr5_2750769_2752769
NM_033319	chr1_173792777_173794777
NM_033486	chr1_1654775_1656775
NM_033631	chr1_23494351_23496351
NM_057164	chr2_238321850_238323850
NM_080626	chr12_125477193_125479193
NM_080660	chr7_138719775_138721775
NM_133174	chr5_139943189_139945189
NM_133466	chr19_36908550_36910550
NM_138395	chr2_198569027_198571027
NM_138447	chr16_30620707_30622707
NM_138792	chr15_52262998_52264998
NM_139281	chr5_110426869_110428869
NM_145043	chr8_11626171_11628171
NM_145714	chr16_28833368_28835368
NM_152478	chr19_56914693_56916693
NM_152553	chr6_125303509_125305509
NM_152557	chr7_149193898_149195898
NM_152735	chr6_33421355_33423355
NM_152758	chr8_64080111_64082111
NM_153045	chr9_117372705_117374705
NM_153257	chr19_37156739_37158739
NM_153340	chr1_110025560_110027560
NM_153348	chr12_117347760_117349760
NM_170692	chr1_178061863_178063863
NM_172115	chr4_114682083_114684083
NM_173631	chr19_57873890_57875890
NM_173632	chr19_58257163_58259163
NM_173822	chr2_201935392_201937392
NM_174931	chr2_37310593_37312593
NM_174942	chr12_100966488_100968488
NM_175866	chr1_162466594_162468594
NM_177401	chr19_1247551_1249551
NM_177966	chr3_57540980_57542980
NM_181333	chr22_45097077_45099077
NM_181696	chr1_45986610_45988610
NM_182691	chr7_104908524_104910524
NM_183009	chr8_95564746_95566746
NM_183380	chr6_56707463_56709463
NM_198175	chr17_49229919_49231919
NM_198267	chr7_120589816_120591816
NM_198457	chr19_53289034_53291034
NM_199483	chr20_35233136_35235136
NM_201269	chr1_91486812_91488812
NM_203397	chr7_99723319_99725319
NM_206873	chr11_67168376_67170376
NM_212469	chr11_67887858_67889858
NM_213598	chr19_57830864_57832864

## Sheet: Transcripts with SOX5 motif
SOX5 motif
RefSeq transcript ID	Promoter region
NM_000052	chrX_77165152_77167152
NM_000445	chr8_145049913_145051913
NM_001001668	chr19_57077889_57079889
NM_001002001	chr14_24700627_24702627
NM_001002811	chr1_144931365_144933365
NM_001005291	chr17_17739325_17741325
NM_001007253	chr7_64466124_64468124
NM_001008	chrY_2708622_2710622
NM_001008727	chr19_9694209_9696209
NM_001009958	chr7_99155447_99157447
NM_001010891	chr5_79286088_79288088
NM_001013642	chr1_27319194_27321194
NM_001018068	chr1_67895123_67897123
NM_001018136	chr17_49229896_49231896
NM_001023561	chr19_57945692_57947692
NM_001023587	chr3_183734727_183736727
NM_001024455	chrX_71350751_71352751
NM_001025238	chr11_841823_843823
NM_001032293	chr17_30676156_30678156
NM_001040647	chr7_65578804_65580804
NM_001042576	chr20_17661928_17663928
NM_001042610	chr16_90084937_90086937
NM_001077440	chr6_136609989_136611989
NM_001080122	chr20_4665796_4667796
NM_001080472	chr20_42938889_42940889
NM_001080826	chr8_8238257_8240257
NM_001081461	chr17_74721881_74723881
NM_001085384	chr19_58219579_58221579
NM_001098272	chr5_43312614_43314614
NM_001099456	chr16_2068520_2070520
NM_001099678	chr3_120067186_120069186
NM_001099679	chr9_119448580_119450580
NM_001102668	chr15_78831746_78833746
NM_001113490	chrX_112065354_112067354
NM_001114176	chr12_19591607_19593607
NM_001128160	chr3_33480870_33482870
NM_001128325	chr4_1165999_1167999
NM_001130145	chr11_101980191_101982191
NM_001130182	chr15_78555988_78557988
NM_001130688	chr4_174254509_174256509
NM_001130864	chr5_159545452_159547452
NM_001134445	chr1_86043046_86045046
NM_001134673	chr1_61546979_61548979
NM_001134776	chr11_66024090_66026090
NM_001134832	chr6_135817903_135819903
NM_001136263	chr19_408170_410170
NM_001142288	chr16_85832148_85834148
NM_001142568	chr3_107240782_107242782
NM_001142573	chr7_128045024_128047024
NM_001143688	chr15_66584919_66586919
NM_001143835	chr11_129764490_129766490
NM_001143937	chr11_14540991_14542991
NM_001145277	chr1_16766166_16768166
NM_001145295	chr3_25823989_25825989
NM_001145365	chr17_47438476_47440476
NM_001145445	chr21_33103431_33105431
NM_001145811	chr11_16429430_16431430
NM_001146082	chr19_54692733_54694733
NM_001146152	chr7_91763059_91765059
NM_001146186	chr19_57335374_57337374
NM_001146255	chr19_14063204_14065204
NM_001160305	chr16_58548382_58550382
NM_001164093	chr12_6832448_6834448
NM_001165416	chr11_18414935_18416935
NM_001166119	chr4_109086953_109088953
NM_001166271	chr13_24733854_24735854
NM_001166426	chrX_48455223_48457223
NM_001166660	chrX_70363680_70365680
NM_001171747	chr3_111804181_111806181
NM_001172700	chr5_132165590_132167590
NM_001174101	chr5_176872795_176874795
NM_001174108	chr1_203765650_203767650
NM_001177387	chr3_63883074_63885074
NM_001177665	chr2_152265603_152267603
NM_001178030	chr11_64544938_64546938
NM_001193272	chr1_205090150_205092150
NM_001193304	chr2_96930751_96932751
NM_001193646	chr19_50431399_50433399
NM_001194990	chr7_100025412_100027412
NM_001194998	chr15_49102343_49104343
NM_001199281	chr22_24406819_24408819
NM_001199383	chr5_158635563_158637563
NM_001199434	chr16_69372414_69374414
NM_001199954	chr17_79478892_79480892
NM_001199972	chrX_100644877_100646877
NM_001204140	chr18_47807144_47809144
NM_001204453	chr7_102986970_102988970
NM_001207033	chr16_30771932_30773932
NM_001240	chr12_49109781_49111781
NM_001242481	chr11_65768637_65770637
NM_001242491	chrX_52925321_52927321
NM_001242713	chr7_102003307_102005307
NM_001242767	chr6_151185814_151187814
NM_001242956	chr7_35839595_35841595
NM_001243895	chr20_62495580_62497580
NM_001252148	chr14_69864384_69866384
NM_001254	chr17_38443145_38445145
NM_001254738	chr2_151343209_151345209
NM_001256875	chr1_38157072_38159072
NM_001258220	chr17_5388693_5390693
NM_001260475	chr21_44298693_44300693
NM_001267	chr17_48545227_48547227
NM_001267698	chr12_56121761_56123761
NM_001270482	chr17_30770480_30772480
NM_001270492	chr5_65439045_65441045
NM_001270629	chr13_48668277_48670277
NM_001270691	chr20_4128425_4130425
NM_001270696	chr10_32216804_32218804
NM_001270782	chr10_60143902_60145902
NM_001271441	chr21_45758285_45760285
NM_001272004	chr10_32635146_32637146
NM_001277323	chr16_14804545_14806545
NM_001278159	chr19_50378506_50380506
NM_001278231	chr9_104160135_104162135
NM_001278624	chr4_47915574_47917574
NM_001280791	chr9_136242037_136244037
NM_001395	chrX_152906896_152908896
NM_001456	chrX_153602006_153604006
NM_001458	chr7_128469482_128471482
NM_001490	chr9_79073067_79075067
NM_001554	chr1_86045443_86047443
NM_001651	chr12_50354278_50356278
NM_001789	chr3_48228801_48230801
NM_001898	chr20_23730574_23732574
NM_001969	chr14_103799338_103801338
NM_002354	chr2_47595286_47597286
NM_002382	chr14_65568262_65570262
NM_002383	chr16_29816857_29818857
NM_002595	chr12_96793366_96795366
NM_002613	chr16_2586964_2588964
NM_002634	chr17_47491267_47493267
NM_003276	chr12_98908350_98910350
NM_003408	chr9_115818071_115820071
NM_003410	chrX_24166853_24168853
NM_003435	chr19_58124829_58126829
NM_003579	chr1_46712366_46714366
NM_004174	chr5_523549_525549
NM_004232	chr18_67955136_67957136
NM_004289	chr7_26190846_26192846
NM_004350	chr1_25255770_25257770
NM_004538	chrX_92927682_92929682
NM_004653	chrY_21905825_21907825
NM_004856	chr15_69705584_69707584
NM_004954	chr11_63605399_63607399
NM_005063	chr10_102105771_102107771
NM_005066	chr1_35657743_35659743
NM_005270	chr2_121553866_121555866
NM_005334	chrX_153235819_153237819
NM_005575	chr5_96270345_96272345
NM_005612	chr4_57773041_57775041
NM_005900	chr4_146401950_146403950
NM_005911	chr2_85765100_85767100
NM_005985	chr20_48598512_48600512
NM_006236	chr2_105470968_105472968
NM_006372	chr6_86352043_86354043
NM_006439	chr4_151502076_151504076
NM_006460	chr17_43223683_43225683
NM_006644	chr13_31735158_31737158
NM_006794	chr2_54086170_54088170
NM_007200	chr15_85922846_85924846
NM_007204	chr1_112297189_112299189
NM_012143	chr22_26907437_26909437
NM_012204	chr9_135544727_135546727
NM_012416	chr9_6014640_6016640
NM_013253	chr11_12029917_12031917
NM_013281	chr20_14317313_14319313
NM_013989	chr14_80676970_80678970
NM_014053	chr1_213030596_213032596
NM_014065	chr3_130744646_130746646
NM_014205	chr11_64884170_64886170
NM_014388	chr1_210000311_210002311
NM_014409	chr1_229760794_229762794
NM_014412	chr1_174967891_174969891
NM_014454	chr6_109414708_109416708
NM_014484	chr20_49574350_49576350
NM_014501	chr19_55918325_55920325
NM_014594	chr5_178486606_178488606
NM_014633	chr11_10771810_10773810
NM_014655	chr1_156162722_156164722
NM_014830	chr12_57399297_57401297
NM_014836	chr10_62703033_62705033
NM_014962	chr20_11897512_11899512
NM_015088	chr22_40572928_40574928
NM_015100	chr1_151430941_151432941
NM_015120	chr2_73611885_73613885
NM_015131	chr2_29116532_29118532
NM_015139	chr1_67519080_67521080
NM_015169	chr8_67340262_67342262
NM_015207	chr1_20207887_20209887
NM_015208	chr18_9135750_9137750
NM_015210	chr18_8716368_8718368
NM_015602	chr1_179850176_179852176
NM_015617	chr15_55880050_55882050
NM_015694	chr7_149157053_149159053
NM_015881	chr11_12029629_12031629
NM_016316	chr2_100105480_100107480
NM_017489	chr8_73920096_73922096
NM_017552	chr2_24148936_24150936
NM_017610	chr15_59278864_59280864
NM_017782	chr10_5725800_5727800
NM_017879	chr19_58089243_58091243
NM_018094	chrX_51485480_51487480
NM_018143	chr17_40020629_40022629
NM_018149	chr17_57286370_57288370
NM_018167	chr14_93798385_93800385
NM_018372	chr1_111505566_111507566
NM_018380	chr16_68056770_68058770
NM_018429	chr5_70750441_70752441
NM_018444	chr8_94928082_94930082
NM_018708	chr19_4790727_4792727
NM_018717	chr4_141074233_141076233
NM_018971	chr3_71802200_71804200
NM_018976	chr12_46765645_46767645
NM_018992	chr16_2731494_2733494
NM_019066	chr15_23891993_23893993
NM_019067	chrX_54555643_54557643
NM_019605	chr1_210405194_210407194
NM_019606	chr7_100026253_100028253
NM_019839	chr14_24778356_24780356
NM_020453	chr4_47486409_47488409
NM_020888	chr1_33206511_33208511
NM_020967	chr20_44717580_44719580
NM_021194	chr1_211751099_211753099
NM_021826	chr20_3139532_3141532
NM_021963	chrX_72433710_72435710
NM_022455	chr5_176559832_176561832
NM_022774	chr1_40973432_40975432
NM_022827	chr17_48623449_48625449
NM_024106	chr19_9648303_9650303
NM_024313	chr22_38081343_38083343
NM_024482	chr1_28994239_28996239
NM_024518	chr6_150389202_150391202
NM_024523	chr7_127224654_127226654
NM_024568	chr1_146713290_146715290
NM_024638	chr3_113774581_113776581
NM_024700	chr1_38018945_38020945
NM_024755	chr15_59224852_59226852
NM_024798	chr15_64442915_64444915
NM_024899	chr18_12701776_12703776
NM_024963	chr7_5552399_5554399
NM_025202	chr2_233497206_233499206
NM_030573	chr22_21355404_21357404
NM_030674	chr12_46662208_46664208
NM_030803	chr2_234159216_234161216
NM_031304	chr19_3499621_3501621
NM_031452	chr15_83653954_83655954
NM_031492	chr11_66444392_66446392
NM_032171	chr9_80849990_80851990
NM_032177	chr5_125935606_125937606
NM_032280	chr5_80596401_80598401
NM_032329	chr2_242640455_242642455
NM_032334	chr8_117777741_117779741
NM_032510	chr18_78004397_78006397
NM_032641	chr12_6981521_6983521
NM_032828	chr19_58360180_58362180
NM_032982	chr7_142984307_142986307
NM_032993	chr4_110735665_110737665
NM_033088	chr1_110576222_110578222
NM_033211	chr5_102593441_102595441
NM_033222	chr9_15510003_15512003
NM_033251	chr16_89626118_89628118
NM_033267	chr5_2750769_2752769
NM_033319	chr1_173792777_173794777
NM_033326	chr11_16496935_16498935
NM_052957	chrX_70796873_70798873
NM_052959	chr11_124480452_124482452
NM_080652	chr3_185215845_185217845
NM_080660	chr7_138719775_138721775
NM_130436	chr21_38790206_38792206
NM_133174	chr5_139943189_139945189
NM_133264	chr17_38374573_38376573
NM_133466	chr19_36908550_36910550
NM_138358	chr19_11038423_11040423
NM_138395	chr2_198569027_198571027
NM_138417	chr1_52498472_52500472
NM_138422	chr19_1904370_1906370
NM_138447	chr16_30620707_30622707
NM_138792	chr15_52262998_52264998
NM_138821	chr5_102200526_102202526
NM_144775	chr17_18217593_18219593
NM_145043	chr8_11626171_11628171
NM_145232	chr19_51610647_51612647
NM_145714	chr16_28833368_28835368
NM_145798	chr17_45898147_45900147
NM_152289	chr19_9730916_9732916
NM_152441	chr12_1702331_1704331
NM_152457	chr16_3492490_3494490
NM_152478	chr19_56914693_56916693
NM_152553	chr6_125303509_125305509
NM_152557	chr7_149193898_149195898
NM_152735	chr6_33421355_33423355
NM_153045	chr9_117372705_117374705
NM_153257	chr19_37156739_37158739
NM_153717	chr4_5711923_5713923
NM_170692	chr1_178061863_178063863
NM_172115	chr4_114682083_114684083
NM_173156	chr1_183440505_183442505
NM_173552	chr3_143689639_143691639
NM_173631	chr19_57873890_57875890
NM_173632	chr19_58257163_58259163
NM_173657	chr3_155523055_155525055
NM_173822	chr2_201935392_201937392
NM_174942	chr12_100966488_100968488
NM_177966	chr3_57540980_57542980
NM_181673	chrX_70751911_70753911
NM_181696	chr1_45986610_45988610
NM_181709	chr12_124772709_124774709
NM_182961	chr6_152957534_152959534
NM_183380	chr6_56707463_56709463
NM_198175	chr17_49229919_49231919
NM_198267	chr7_120589816_120591816
NM_198400	chr15_56208329_56210329
NM_198457	chr19_53289034_53291034
NM_198535	chr19_9414795_9416795
NM_198722	chr3_49756238_49758238
NM_199320	chr4_129729778_129731778
NM_199424	chr16_69957885_69959885
NM_201269	chr1_91486812_91488812
NM_203390	chr8_94752224_94754224
NM_203397	chr7_99723319_99725319
NM_206873	chr11_67168376_67170376
NM_213568	chr19_2739074_2741074
NM_213598	chr19_57830864_57832864
NM_213611	chr12_98986402_98988402

## Sheet: Transcripts with SOX9 motif
SOX9 motif
RefSeq transcript ID	Promoter region
NM_000052	chrX_77165152_77167152
NM_000296	chr16_2184899_2186899
NM_000479	chr19_2248112_2250112
NM_000889	chr12_53600091_53602091
NM_001002811	chr1_144931365_144933365
NM_001004356	chr4_1004609_1006609
NM_001007214	chr1_174967570_174969570
NM_001007253	chr7_64466124_64468124
NM_001013642	chr1_27319194_27321194
NM_001018068	chr1_67895123_67897123
NM_001018136	chr17_49229896_49231896
NM_001023561	chr19_57945692_57947692
NM_001024455	chrX_71350751_71352751
NM_001032293	chr17_30676156_30678156
NM_001042466	chr10_73610082_73612082
NM_001042576	chr20_17661928_17663928
NM_001080122	chr20_4665796_4667796
NM_001080450	chr6_107434636_107436636
NM_001080472	chr20_42938889_42940889
NM_001080826	chr8_8238257_8240257
NM_001081461	chr17_74721881_74723881
NM_001085411	chr5_36240900_36242900
NM_001098205	chr10_43903332_43905332
NM_001098272	chr5_43312614_43314614
NM_001099456	chr16_2068520_2070520
NM_001099678	chr3_120067186_120069186
NM_001099679	chr9_119448580_119450580
NM_001102668	chr15_78831746_78833746
NM_001113490	chrX_112065354_112067354
NM_001114176	chr12_19591607_19593607
NM_001128306	chr3_145967966_145969966
NM_001128325	chr4_1165999_1167999
NM_001130145	chr11_101980191_101982191
NM_001130182	chr15_78555988_78557988
NM_001130688	chr4_174254509_174256509
NM_001130864	chr5_159545452_159547452
NM_001130963	chr12_57471574_57473574
NM_001134445	chr1_86043046_86045046
NM_001134673	chr1_61546979_61548979
NM_001134832	chr6_135817903_135819903
NM_001142288	chr16_85832148_85834148
NM_001142560	chr1_156697262_156699262
NM_001142572	chr1_247266674_247268674
NM_001142573	chr7_128045024_128047024
NM_001143688	chr15_66584919_66586919
NM_001143835	chr11_129764490_129766490
NM_001143937	chr11_14540991_14542991
NM_001145295	chr3_25823989_25825989
NM_001145365	chr17_47438476_47440476
NM_001145797	chr16_28874077_28876077
NM_001145853	chr4_6270576_6272576
NM_001146082	chr19_54692733_54694733
NM_001146152	chr7_91763059_91765059
NM_001146186	chr19_57335374_57337374
NM_001146285	chr10_114709008_114711008
NM_001160305	chr16_58548382_58550382
NM_001165416	chr11_18414935_18416935
NM_001166271	chr13_24733854_24735854
NM_001166426	chrX_48455223_48457223
NM_001166660	chrX_70363680_70365680
NM_001167734	chr6_30881107_30883107
NM_001171747	chr3_111804181_111806181
NM_001172700	chr5_132165590_132167590
NM_001173	chr14_32545494_32547494
NM_001174101	chr5_176872795_176874795
NM_001177665	chr2_152265603_152267603
NM_001178030	chr11_64544938_64546938
NM_001190791	chr19_9250055_9252055
NM_001193272	chr1_205090150_205092150
NM_001193646	chr19_50431399_50433399
NM_001194998	chr15_49102343_49104343
NM_001195071	chr22_38667670_38669670
NM_001199281	chr22_24406819_24408819
NM_001199972	chrX_100644877_100646877
NM_001204818	chr19_58340661_58342661
NM_001207033	chr16_30771932_30773932
NM_001242491	chrX_52925321_52927321
NM_001242713	chr7_102003307_102005307
NM_001243089	chr12_2985321_2987321
NM_001243895	chr20_62495580_62497580
NM_001252148	chr14_69864384_69866384
NM_001254	chr17_38443145_38445145
NM_001256014	chr17_40728734_40730734
NM_001256875	chr1_38157072_38159072
NM_001260475	chr21_44298693_44300693
NM_001267698	chr12_56121761_56123761
NM_001270629	chr13_48668277_48670277
NM_001270696	chr10_32216804_32218804
NM_001270782	chr10_60143902_60145902
NM_001271441	chr21_45758285_45760285
NM_001272004	chr10_32635146_32637146
NM_001278159	chr19_50378506_50380506
NM_001278231	chr9_104160135_104162135
NM_001278470	chr12_62859596_62861596
NM_001278624	chr4_47915574_47917574
NM_001280791	chr9_136242037_136244037
NM_001395	chrX_152906896_152908896
NM_001456	chrX_153602006_153604006
NM_001458	chr7_128469482_128471482
NM_001546	chr6_19836600_19838600
NM_001554	chr1_86045443_86047443
NM_001651	chr12_50354278_50356278
NM_001789	chr3_48228801_48230801
NM_001898	chr20_23730574_23732574
NM_001969	chr14_103799338_103801338
NM_002354	chr2_47595286_47597286
NM_002613	chr16_2586964_2588964
NM_002634	chr17_47491267_47493267
NM_002957	chr9_137217315_137219315
NM_003202	chr5_133449401_133451401
NM_003276	chr12_98908350_98910350
NM_003410	chrX_24166853_24168853
NM_003790	chr1_6525255_6527255
NM_003885	chr17_30813104_30815104
NM_004093	chr13_107186388_107188388
NM_004104	chr17_80055106_80057106
NM_004174	chr5_523549_525549
NM_004232	chr18_67955136_67957136
NM_004346	chr4_185569629_185571629
NM_004538	chrX_92927682_92929682
NM_004653	chrY_21905825_21907825
NM_004660	chrY_15015698_15017698
NM_005063	chr10_102105771_102107771
NM_005066	chr1_35657743_35659743
NM_005334	chrX_153235819_153237819
NM_005348	chr14_102552512_102554512
NM_005575	chr5_96270345_96272345
NM_005612	chr4_57773041_57775041
NM_005853	chr16_54964110_54966110
NM_005911	chr2_85765100_85767100
NM_005985	chr20_48598512_48600512
NM_006275	chr20_42085503_42087503
NM_006327	chr10_51622386_51624386
NM_006372	chr6_86352043_86354043
NM_006439	chr4_151502076_151504076
NM_006515	chr3_4343987_4345987
NM_006644	chr13_31735158_31737158
NM_006724	chr6_161411821_161413821
NM_006831	chr11_57424215_57426215
NM_006959	chr19_57921528_57923528
NM_007043	chr12_75904418_75906418
NM_012143	chr22_26907437_26909437
NM_012416	chr9_6014640_6016640
NM_013417	chr9_95055038_95057038
NM_014138	chrX_53023651_53025651
NM_014205	chr11_64884170_64886170
NM_014412	chr1_174967891_174969891
NM_014497	chr2_71557884_71559884
NM_014594	chr5_178486606_178488606
NM_014655	chr1_156162722_156164722
NM_014836	chr10_62703033_62705033
NM_014962	chr20_11897512_11899512
NM_015088	chr22_40572928_40574928
NM_015120	chr2_73611885_73613885
NM_015131	chr2_29116532_29118532
NM_015169	chr8_67340262_67342262
NM_015210	chr18_8716368_8718368
NM_015481	chr12_54777481_54779481
NM_015602	chr1_179850176_179852176
NM_015617	chr15_55880050_55882050
NM_015694	chr7_149157053_149159053
NM_015989	chr12_53573430_53575430
NM_016316	chr2_100105480_100107480
NM_016341	chr10_95752745_95754745
NM_017489	chr8_73920096_73922096
NM_017552	chr2_24148936_24150936
NM_017611	chr11_57194053_57196053
NM_017782	chr10_5725800_5727800
NM_018143	chr17_40020629_40022629
NM_018167	chr14_93798385_93800385
NM_018372	chr1_111505566_111507566
NM_018380	chr16_68056770_68058770
NM_018385	chr3_194392206_194394206
NM_018444	chr8_94928082_94930082
NM_018708	chr19_4790727_4792727
NM_018717	chr4_141074233_141076233
NM_018992	chr16_2731494_2733494
NM_019066	chr15_23891993_23893993
NM_019605	chr1_210405194_210407194
NM_020888	chr1_33206511_33208511
NM_020967	chr20_44717580_44719580
NM_021088	chr2_95830161_95832161
NM_021643	chr2_12855997_12857997
NM_021826	chr20_3139532_3141532
NM_022726	chr6_80656315_80658315
NM_022774	chr1_40973432_40975432
NM_022827	chr17_48623449_48625449
NM_024482	chr1_28994239_28996239
NM_024518	chr6_150389202_150391202
NM_024523	chr7_127224654_127226654
NM_024568	chr1_146713290_146715290
NM_024700	chr1_38018945_38020945
NM_024798	chr15_64442915_64444915
NM_024899	chr18_12701776_12703776
NM_024963	chr7_5552399_5554399
NM_025009	chr4_56813973_56815973
NM_030573	chr22_21355404_21357404
NM_030674	chr12_46662208_46664208
NM_030803	chr2_234159216_234161216
NM_031304	chr19_3499621_3501621
NM_032171	chr9_80849990_80851990
NM_032172	chr7_6143549_6145549
NM_032177	chr5_125935606_125937606
NM_032280	chr5_80596401_80598401
NM_032329	chr2_242640455_242642455
NM_032334	chr8_117777741_117779741
NM_032341	chr1_15942952_15944952
NM_032453	chr19_37861058_37863058
NM_032565	chr13_50264623_50266623
NM_032641	chr12_6981521_6983521
NM_032828	chr19_58360180_58362180
NM_032982	chr7_142984307_142986307
NM_033088	chr1_110576222_110578222
NM_033222	chr9_15510003_15512003
NM_033251	chr16_89626118_89628118
NM_033267	chr5_2750769_2752769
NM_033319	chr1_173792777_173794777
NM_033326	chr11_16496935_16498935
NM_033486	chr1_1654775_1656775
NM_033631	chr1_23494351_23496351
NM_058219	chr16_70284833_70286833
NM_080660	chr7_138719775_138721775
NM_080794	chr21_26978801_26980801
NM_133174	chr5_139943189_139945189
NM_133466	chr19_36908550_36910550
NM_138358	chr19_11038423_11040423
NM_138395	chr2_198569027_198571027
NM_138417	chr1_52498472_52500472
NM_138821	chr5_102200526_102202526
NM_144775	chr17_18217593_18219593
NM_145043	chr8_11626171_11628171
NM_145714	chr16_28833368_28835368
NM_152289	chr19_9730916_9732916
NM_152478	chr19_56914693_56916693
NM_152553	chr6_125303509_125305509
NM_152557	chr7_149193898_149195898
NM_152758	chr8_64080111_64082111
NM_152881	chr6_43043005_43045005
NM_153045	chr9_117372705_117374705
NM_153717	chr4_5711923_5713923
NM_170692	chr1_178061863_178063863
NM_173156	chr1_183440505_183442505
NM_173631	chr19_57873890_57875890
NM_173632	chr19_58257163_58259163
NM_173657	chr3_155523055_155525055
NM_173822	chr2_201935392_201937392
NM_174942	chr12_100966488_100968488
NM_177966	chr3_57540980_57542980
NM_181333	chr22_45097077_45099077
NM_181696	chr1_45986610_45988610
NM_182961	chr6_152957534_152959534
NM_183009	chr8_95564746_95566746
NM_194259	chr16_1358627_1360627
NM_198175	chr17_49229919_49231919
NM_198267	chr7_120589816_120591816
NM_198457	chr19_53289034_53291034
NM_199483	chr20_35233136_35235136
NM_201269	chr1_91486812_91488812
NM_203390	chr8_94752224_94754224
NM_203397	chr7_99723319_99725319
NM_206873	chr11_67168376_67170376
NM_213568	chr19_2739074_2741074
